# Supplementary material for: Riluzole Administration to Rats with Levodopa-Induced Dyskinesia Leads to Loss of DNA Methylation in Neuronal Genes
Source: Cells. 2021 Jun 9;10(6):1442. doi: 10.3390/cells10061442 (PMC8228416; doi:10.3390/cells10061442)
Supplement: Supplementary file 1 [file cells-10-01442-s001.zip]

Archive with 2 entries (2 files):
- Legend_Supplementary table 1.pdf
- Supplementary_table_1.xlsx
