# Supplementary material for: Riluzole Administration to Rats with Levodopa-Induced Dyskinesia Leads to Loss of DNA Methylation in Neuronal Genes
Source: Cells. 2021 Jun 9;10(6):1442. doi: 10.3390/cells10061442 (PMC8228416; doi:10.3390/cells10061442)
Supplement: Supplementary file 1 [file cells-10-01442-s001.zip › Supplementary_table_1.xlsx]

## Sheet: Supplementary table 1a
Number of DMS within the same group
	hyper	hypo	Total
UNT	25	29	54
L-DOPA	0	14	14
L-DOPA+R	4	1	5

## Sheet: Supplementary table 1b
Number of DMS
between groups
	hypo	hyper	Total
L-DOPA_c vs UNT_c	867	258	1125
L-DOPA_l vs UNT_l	687	253	940
L-DOPA_c +R vs L-DOPA_c	64	54	118
L-DOPA_l+R vs L-DOPA_l	67	46	113
L-DOPA+R_c vs UNT_c	1260	256	1516
L-DOPA+R_l vs UNT_l	1143	289	1432

## Sheet: Supplementary table 1c
Number of DMS
between groups
	hypo	hyper	Total
L-DOPA vs UNT	1243	510	1753
L-DOPA+R vs L-DOPA	179	118	297
L-DOPA+R vs UNT	2106	530	2636

## Sheet: Supplementary table 1d
	chr	start	end	strand	pvalue	qvalue	meth.diff	gene_name_i	gene_name_e	gene_name_p
1373	chr1	7075839	7075839	+	1.91381e-05	0.00750156	-8.27068	NA	NA	NA
1526	chr1	7365924	7365924	+	1.05226e-09	1.10645e-06	67.6886	Phactr2	NA	NA
1718	chr1	7742238	7742238	+	1.47205e-22	4.71116e-19	34.4004	Adat2	NA	NA
1719	chr1	7742285	7742285	+	9.29808e-22	2.87213e-18	-38.643	NA	Adat2	NA
2223	chr1	11903758	11903758	+	9.55306e-09	8.63361e-06	-26.9932	NA	NA	NA
2224	chr1	11903761	11903761	+	5.51273e-07	0.000364897	-29.6069	NA	NA	NA
2226	chr1	11903771	11903771	+	9.33706e-09	8.46303e-06	-25.4256	NA	NA	NA
2242	chr1	11904554	11904554	+	6.1664e-06	0.00295415	-21.5128	NA	NA	NA
2245	chr1	11904578	11904578	+	1.11711e-06	0.000677331	-19.4886	NA	NA	NA
2265	chr1	11905852	11905852	+	1.38011e-06	0.00081298	-36.4455	NA	NA	NR_046238
2266	chr1	11905859	11905859	+	5.05907e-10	5.59905e-07	-38.0865	NA	NA	NR_046238
2267	chr1	11905861	11905861	+	3.1823e-07	0.000222503	-32.9902	NA	NA	NR_046238
2268	chr1	11905865	11905865	+	2.76744e-06	0.00150459	-28.3163	NA	NA	NR_046238
2270	chr1	11905872	11905872	+	4.893e-06	0.00242486	-47.8144	NA	NA	NR_046238
2271	chr1	11905881	11905881	+	6.32993e-08	5.05807e-05	-48.8748	NA	NA	NR_046238
2272	chr1	11905885	11905885	+	8.01525e-06	0.00366458	-15.7286	NA	NA	NR_046238
2274	chr1	11905894	11905894	+	2.59653e-06	0.00142666	-18.6791	NA	NA	NR_046238
2275	chr1	11906139	11906139	+	2.92008e-06	0.0015738	-26.1204	NA	NA	NR_046238
2276	chr1	11906146	11906146	+	3.50567e-26	1.53281e-22	-37.1138	NA	NA	NR_046238
2277	chr1	11906149	11906149	+	1.09345e-23	3.81403e-20	-45.998	NA	NA	NR_046238
2278	chr1	11906152	11906152	+	4.53423e-19	1.19289e-15	-26.6249	NA	NA	NR_046238
2279	chr1	11906154	11906154	+	2.19004e-20	6.23738e-17	-32.2552	NA	NA	NR_046238
2280	chr1	11906162	11906162	+	3.39133e-29	1.76942e-25	-43.7887	NA	NA	NR_046238
2281	chr1	11906165	11906165	+	1.15097e-81	2.38204e-76	-65.5313	NA	NA	NR_046238
2284	chr1	11906185	11906185	+	1.61737e-08	1.39859e-05	-20.2854	NA	NA	NR_046238
2337	chr1	11908424	11908424	+	8.65893e-06	0.00391277	-22.1329	NM_001025002	NA	NA
2342	chr1	11908448	11908448	+	1.0233e-05	0.0045577	-21.3436	NM_001025002	NA	NA
2343	chr1	11908559	11908559	+	1.29552e-05	0.00552068	-18.6084	NM_001025002	NA	NA
2379	chr1	11909851	11909851	+	6.82692e-06	0.00322334	-23.96	NM_001025002	NA	NA
2398	chr1	11910297	11910297	+	2.04017e-05	0.00792183	-18.8778	NM_001025002	NA	NA
2401	chr1	11910318	11910318	+	3.17664e-06	0.00168573	-27.2721	NM_001025002	NA	NA
2402	chr1	11910333	11910333	+	9.53176e-07	0.000595379	-21.0958	NM_001025002	NA	NA
2403	chr1	11910342	11910342	+	3.41045e-06	0.00178992	-28.2047	NM_001025002	NA	NA
2404	chr1	11910352	11910352	+	5.96854e-10	6.51272e-07	-31.2619	NM_001025002	NA	NA
2415	chr1	11910650	11910650	+	2.08302e-06	0.00117147	-15.8192	NM_001025002	NA	NA
2464	chr1	11911488	11911488	+	6.11297e-24	2.19205e-20	-24.2662	NA	NM_001025002	NA
2500	chr1	11916810	11916810	+	2.54755e-11	3.29525e-08	-31.8847	NA	NA	NA
2501	chr1	11916824	11916824	+	5.20943e-10	5.74498e-07	-36.5395	NA	NA	NA
2502	chr1	11916826	11916826	+	1.57476e-05	0.00640716	-28.1374	NA	NA	NA
2503	chr1	11916837	11916837	+	9.39629e-12	1.26276e-08	-38.7084	NA	NA	NA
2778	chr1	13286399	13286399	+	3.55495e-09	3.48687e-06	-39.7151	Reps1	NA	NA
3959	chr1	15846160	15846160	+	2.56716e-05	0.00934408	-9.32829	NA	Mtfr2	NA
4601	chr1	19288241	19288241	+	1.68302e-05	0.00672964	-19.4678	Arhgap18	NA	NA
4910	chr1	21130833	21130833	+	2.52584e-12	3.61345e-09	-86.1204	NA	NA	NA
4996	chr1	21478469	21478469	+	7.25256e-06	0.00337048	-4.13635	NA	NA	NA
5496	chr1	23954800	23954800	+	1.26812e-05	0.00542584	-23.6982	NA	NA	NA
6120	chr1	29590635	29590635	+	2.00135e-05	0.00780033	21.9392	NA	NA	NA
6246	chr1	30995273	30995273	+	1.77971e-06	0.00101654	42.5309	NA	NA	NA
6925	chr1	32765092	32765092	+	1.7616e-16	3.7202e-13	23.4568	NA	NA	NA
7436	chr1	35505536	35505536	+	3.52295e-07	0.000242497	-17.1805	NA	NA	NA
8817	chr1	45307498	45307498	+	3.49313e-06	0.00182868	-49.7342	NA	NA	NA
8930	chr1	45830701	45830701	+	7.66854e-10	8.20902e-07	-32.6132	NA	NA	NA
9634	chr1	47662075	47662075	+	7.84584e-71	5.41257e-66	-57.8617	NA	Fndc1	NA
10147	chr1	49047393	49047393	+	2.6778e-06	0.00146226	-30.1865	NM_020093	NA	NA
10148	chr1	49047398	49047398	+	1.68835e-05	0.00674124	-27.2437	NM_020093	NA	NA
10152	chr1	49047417	49047417	+	2.79368e-05	0.00992299	-25.8065	NM_020093	NA	NA
10329	chr1	50452819	50452819	+	8.31521e-13	1.2263e-09	-43.818	NM_001077677	NA	NA
10661	chr1	52448713	52448713	+	4.5173e-07	0.000304197	-23.2228	Pde10a	NA	NA
10710	chr1	52511275	52511275	+	3.99065e-11	4.99538e-08	-26.5496	Pde10a	NA	NA
10764	chr1	52673208	52673208	+	1.67178e-10	1.92574e-07	-33.9375	NA	NA	NA
11191	chr1	53562707	53562707	+	6.17397e-08	4.95257e-05	-51.9417	NA	Ttll2	Ttll2
11334	chr1	54247540	54247540	+	1.33357e-21	4.05876e-18	33.9846	NA	NA	NA
11352	chr1	54418645	54418645	+	1.10563e-21	3.39833e-18	-44.3331	NA	NA	NA
11354	chr1	54418665	54418665	+	5.40192e-07	0.000358993	-14.2523	NA	NA	NA
11355	chr1	54418676	54418676	+	3.16177e-08	2.62443e-05	-20.1258	NA	NA	NA
11357	chr1	54418695	54418695	+	7.34767e-09	6.8396e-06	-20.9951	NA	NA	NA
11360	chr1	54418727	54418727	+	2.38241e-05	0.00884683	-12.117	NA	NA	NA
11388	chr1	54649760	54649760	+	4.52804e-09	4.3517e-06	-15.4207	NA	NA	NA
11394	chr1	54979220	54979220	+	7.69704e-09	7.14339e-06	16.0865	NA	NA	NA
11409	chr1	55736745	55736745	+	1.32534e-05	0.00561687	-12.2713	NA	NA	NA
11410	chr1	55736750	55736750	+	2.01659e-06	0.00113927	-9.74678	NA	NA	NA
11618	chr1	56892411	56892411	+	6.24048e-07	0.00040785	-16.6425	NA	NA	NA
11804	chr1	57338099	57338099	+	6.52984e-07	0.000424084	25.3192	NA	NA	NA
11832	chr1	57378520	57378520	+	6.16684e-37	4.84665e-33	-40.6499	Fam120b	NA	NA
12085	chr1	58013246	58013246	+	2.83564e-06	0.00153362	-16.7804	NA	NA	NA
12786	chr1	64550745	64550745	+	1.53835e-05	0.00629617	17.1286	NA	NA	NA
12838	chr1	64788249	64788249	+	3.73797e-11	4.69803e-08	-70.9043	NA	NA	NA
13049	chr1	65687439	65687439	+	4.08713e-06	0.00209374	-31.9549	NA	NA	NA
13050	chr1	65687443	65687443	+	7.05375e-06	0.00329783	-31.7204	NA	NA	NA
13083	chr1	65773185	65773185	+	1.30611e-11	1.73277e-08	-37.2483	NA	NA	NA
13211	chr1	69443287	69443287	+	6.34363e-06	0.00302488	-8.17635	NA	NA	NA
13539	chr1	71383287	71383287	+	9.07131e-09	8.30705e-06	-21.9314	NA	Zfp444	NA
13735	chr1	72365621	72365621	+	1.3147e-07	9.94241e-05	42.6848	NA	NA	NA
13804	chr1	72400559	72400559	+	1.0043e-06	0.000620842	-26.0517	NA	Zfp579	NA
13811	chr1	72401252	72401252	+	1.53673e-05	0.00629368	-12.7803	NA	Zfp579	NA
13858	chr1	72477613	72477613	+	1.02031e-06	0.000627838	22.8035	NA	NA	NA
14485	chr1	77852961	77852961	+	1.09275e-05	0.00480498	15.4209	Ehd2	NA	NA
15029	chr1	78710800	78710800	+	4.53479e-09	4.3517e-06	8.49315	NA	Slc1a5	Slc1a5
15310	chr1	78968541	78968541	+	4.69046e-06	0.00234666	10.706	NA	NA	Ppp5c
16405	chr1	80432053	80432053	+	2.91631e-06	0.00157313	10.5171	NA	NA	NA
16536	chr1	80549394	80549394	+	1.27342e-08	1.12627e-05	-45.9045	NA	Clptm1	NA
16538	chr1	80549444	80549444	+	2.07225e-05	0.00800758	-43.3046	NA	Clptm1	NA
16612	chr1	80650128	80650128	+	4.01814e-14	6.81633e-11	-37.0925	NA	Nectin2	NA
16922	chr1	81036982	81036982	+	1.20661e-11	1.61457e-08	-26.9649	NA	Zfp111	NA
17006	chr1	81123836	81123836	+	4.94097e-25	1.95398e-21	-58.9715	NA	Zfp61	NA
19374	chr1	84922134	84922134	+	5.31977e-12	7.3562e-09	-41.5525	NA	NA	NA
20288	chr1	87232691	87232691	+	1.80823e-06	0.00102905	20.2846	NA	Ppp1r14a	NA
20360	chr1	87251846	87251846	+	2.31557e-05	0.00866599	-11.5233	NA	Dpf1	NA
20472	chr1	87435396	87435396	+	5.7995e-07	0.000382249	-25.5227	NA	NA	NA
20672	chr1	87987350	87987350	+	1.43156e-09	1.47891e-06	-22.5664	NA	NA	NA
20949	chr1	88890793	88890793	+	7.427e-18	1.76677e-14	54.621	NA	NA	NA
21176	chr1	89082112	89082112	+	6.13772e-30	3.43313e-26	-90.8483	NA	Cox6b1	NA
22071	chr1	90560338	90560338	+	1.91662e-13	3.0749e-10	-20.2508	Chst8	NA	NA
22130	chr1	90663864	90663864	+	1.21884e-05	0.00527355	16.3462	Chst8	NA	NA
22372	chr1	91403028	91403028	+	1.9952e-16	4.18505e-13	59.1954	NA	NA	NA
23151	chr1	92817590	92817590	+	2.48111e-05	0.00912598	-17.4107	NA	NA	NA
23165	chr1	92857358	92857358	+	1.89033e-05	0.00743307	-8.19672	NA	NA	NA
23290	chr1	93114834	93114834	+	1.30552e-07	9.88502e-05	-35.2964	NA	NA	NA
23522	chr1	93835475	93835475	+	1.62781e-05	0.00657991	-13.2494	NA	NA	NA
23600	chr1	93927240	93927240	+	3.87108e-06	0.00199458	-15.1609	NA	NA	NA
23708	chr1	94124575	94124575	+	2.18594e-05	0.00829242	-13.0346	NA	NA	NA
23709	chr1	94124600	94124600	+	1.10374e-06	0.000669883	-12.8652	NA	NA	NA
23710	chr1	94124604	94124604	+	5.2045e-06	0.00256254	-14.7863	NA	NA	NA
24290	chr1	95736927	95736927	+	1.23185e-06	0.000739682	-11.2969	NA	NA	NA
24392	chr1	97885659	97885659	+	7.71338e-07	0.000494228	-7.83699	NA	NA	NA
24485	chr1	98440518	98440518	+	2.22219e-05	0.0083822	-11.2676	NA	NA	NA
24606	chr1	99242350	99242350	+	1.7558e-07	0.000129778	-26.7091	NA	NA	NA
24746	chr1	99819039	99819039	+	2.63659e-05	0.00951269	14.9028	NA	NA	NA
24762	chr1	99951759	99951759	+	1.43743e-05	0.00596971	13.1086	Klk1c6	NA	NA
25586	chr1	101043955	101043955	+	7.00225e-07	0.000452869	-17.6471	NA	NA	NA
25937	chr1	101339514	101339514	+	2.16134e-05	0.00823777	22.8074	NA	Ppfia3	NA
26742	chr1	102013243	102013243	+	1.41907e-05	0.00591323	21.7307	NA	Abcc6	Abcc6
26910	chr1	102255322	102255322	+	2.6364e-06	0.00144473	-17.3077	NA	Ush1c	Ush1c
29406	chr1	125319033	125319033	+	1.02894e-06	0.000631895	11.3968	NA	NA	NA
29541	chr1	125856292	125856292	+	2.88173e-06	0.00155583	-16.611	NA	NA	NA
30333	chr1	128432712	128432712	+	4.08798e-09	3.97827e-06	-43.2434	NA	NA	NA
30644	chr1	128959509	128959509	+	6.88986e-09	6.42307e-06	-48.2042	Igf1r	NA	NA
32246	chr1	139038477	139038477	+	1.9266e-06	0.00109241	35.4618	NA	NA	NA
32394	chr1	140551637	140551637	+	1.28251e-08	1.13269e-05	-31.2178	NA	NA	NA
33121	chr1	141883059	141883059	+	3.34622e-16	6.94848e-13	-26.7592	Idh2	NA	NA
33122	chr1	141883065	141883065	+	8.30377e-11	9.97222e-08	-19.5577	Idh2	NA	NA
33123	chr1	141883070	141883070	+	4.35252e-11	5.40478e-08	-23.1456	Idh2	NA	NA
35043	chr1	148444599	148444599	+	1.73806e-27	8.2376e-24	35.7602	NA	NA	NA
35081	chr1	148446022	148446022	+	1.06816e-09	1.12027e-06	-51.5459	NA	NA	NA
35168	chr1	148640167	148640167	+	1.82254e-09	1.84597e-06	23.694	NA	NA	NA
35173	chr1	148644047	148644047	+	1.69001e-14	2.99797e-11	48.532	NA	NA	NA
36017	chr1	161384098	161384098	+	2.13463e-05	0.00817106	56.0931	NA	NA	NA
36127	chr1	161806303	161806303	+	3.16473e-07	0.000221523	-26.7356	Tenm4	NA	NA
36621	chr1	163425680	163425680	+	3.9775e-07	0.000271677	-21.7122	Gucy2e	NA	NA
37453	chr1	165562936	165562936	+	9.97327e-34	6.73064e-30	-32.9238	NA	NA	NA
37555	chr1	165918459	165918459	+	4.0876e-08	3.33935e-05	-61.8912	NA	NA	NA
38519	chr1	170583875	170583875	+	7.41155e-06	0.00343665	-11.614	NA	Ilk	NA
38580	chr1	171111893	171111893	+	1.43927e-05	0.00597334	-27.4353	NA	NA	NA
39618	chr1	176015082	176015082	+	5.38768e-14	9.01643e-11	-59.9744	NA	NA	NA
39912	chr1	177335804	177335804	+	1.07895e-06	0.000656761	-31.144	Parva	NA	NA
40485	chr1	181210612	181210612	+	1.64718e-09	1.68484e-06	33.6447	NA	NA	NA
40496	chr1	181770556	181770556	+	2.2386e-05	0.00842363	13.8686	NA	NA	NA
40498	chr1	181770571	181770571	+	2.31303e-07	0.000166602	20.1493	NA	NA	NA
40499	chr1	181770580	181770580	+	2.50192e-05	0.00918077	13.9706	NA	NA	NA
40501	chr1	181770593	181770593	+	2.33934e-07	0.000168302	16.6667	NA	NA	NA
40502	chr1	181770602	181770602	+	2.65943e-08	2.22832e-05	15.952	NA	NA	NA
40505	chr1	181770628	181770628	+	1.21936e-06	0.000734311	16	NA	NA	NA
40506	chr1	181770679	181770679	+	2.06833e-06	0.00116426	20.6985	NA	NA	NA
40507	chr1	181770694	181770694	+	1.48669e-15	2.86664e-12	16.0112	NA	NA	NA
40508	chr1	181770697	181770697	+	9.04709e-12	1.21847e-08	9.89583	NA	NA	NA
40509	chr1	181770700	181770700	+	1.27621e-25	5.28248e-22	28.4314	NA	NA	NA
40979	chr1	185799275	185799275	+	1.24529e-11	1.66274e-08	-33.6499	Sox6	NA	NA
41749	chr1	190666409	190666409	+	1.2716e-11	1.6906e-08	-37.7451	NA	NA	NA
41924	chr1	191099586	191099586	+	3.75955e-09	3.68175e-06	-40.1795	NA	NA	NA
44820	chr1	200155844	200155844	+	3.5152e-11	4.44504e-08	-56.421	Mcmbp	NA	NA
45322	chr1	201743193	201743193	+	1.28594e-13	2.09008e-10	-65.2153	NA	NA	NA
45617	chr1	203123096	203123096	+	2.54644e-05	0.00930017	26.0496	NA	NA	NA
45842	chr1	203601521	203601521	+	6.03649e-06	0.00290312	-13.2212	NA	NA	NA
46403	chr1	205153666	205153666	+	1.41665e-08	1.24233e-05	-27.0159	NA	NA	NA
47475	chr1	209855397	209855397	+	2.10207e-37	1.71727e-33	-66.8325	NA	NA	NA
48039	chr1	212154785	212154785	+	1.65618e-07	0.000123148	19.8132	NA	NA	NA
48063	chr1	212230135	212230135	+	2.64512e-07	0.000188337	-8.17844	NA	NA	NA
48349	chr1	213668570	213668570	+	5.79605e-12	7.9616e-09	38.0437	NA	NA	NA
49124	chr1	215843429	215843429	+	2.06969e-05	0.00800639	-17.1847	NA	NA	NA
49510	chr1	216805563	216805563	+	4.71639e-07	0.000316232	-53.7198	NA	NA	NA
49904	chr1	217940897	217940897	+	1.12802e-06	0.000682614	-54.3801	NA	NA	NA
50046	chr1	218095849	218095849	+	6.8362e-15	1.23745e-11	30.4214	Ccnd1	NA	NA
50412	chr1	218823604	218823604	+	9.36946e-11	1.11656e-07	-70.6301	NA	Lrp5	NA
50863	chr1	219402429	219402429	+	3.61035e-16	7.47196e-13	-32.986	Coro1b	NA	NA
51543	chr1	220766133	220766133	+	2.14115e-09	2.15112e-06	50.5369	NA	Sart1	NA
51757	chr1	220938229	220938229	+	5.65224e-06	0.00273314	6.41711	Ovol1	NA	Ovol1
51810	chr1	220939671	220939671	+	1.2689e-05	0.00542584	-22.7454	NA	NA	Ovol1
52244	chr1	221311516	221311516	+	2.97959e-17	6.65455e-14	-43.1818	NA	Pola2	NA
52679	chr1	221754114	221754114	+	1.53248e-06	0.000891739	-8.34591	NA	NA	NA
52729	chr1	221789255	221789255	+	1.07692e-08	9.66241e-06	-18.3858	NA	NA	NA
52785	chr1	221855820	221855820	+	1.18197e-05	0.00514267	7.19178	NA	Nrxn2	NA
53146	chr1	222229921	222229921	+	7.52468e-06	0.00347872	11.3847	NA	Ppp1r14b	Ppp1r14b
53150	chr1	222229988	222229988	+	1.94447e-11	2.5363e-08	37.4864	NA	Ppp1r14b	Ppp1r14b
53151	chr1	222229996	222229996	+	1.42658e-27	6.85249e-24	45.4542	NA	Ppp1r14b	Ppp1r14b
53154	chr1	222230026	222230026	+	2.85241e-15	5.36666e-12	42.8083	NA	Ppp1r14b	Ppp1r14b
53304	chr1	222392893	222392893	+	5.56619e-11	6.78964e-08	-12.9693	Macrod1	NA	NA
54813	chr1	227090408	227090408	+	7.03853e-06	0.0032932	-65.4691	NA	NA	NA
55318	chr1	233736678	233736678	+	4.09606e-06	0.00209658	-21.9563	NA	NA	NA
56479	chr1	241811802	241811802	+	1.58698e-07	0.000118286	-15.1548	NA	NA	NA
57790	chr1	245877555	245877555	+	2.74075e-05	0.00976289	-4.33043	NA	Rfx3	NA
58074	chr1	247095647	247095647	+	2.01914e-05	0.00784998	12.5153	NA	NA	NA
58511	chr1	248188530	248188530	+	1.20958e-07	9.20344e-05	32.7408	NA	NA	NA
59402	chr1	252872528	252872528	+	1.52704e-07	0.000114367	-15.8152	NA	NA	NA
59538	chr1	253982165	253982165	+	2.63699e-09	2.63224e-06	-49.6683	NA	NA	NA
60297	chr1	256506115	256506115	+	1.04447e-06	0.000638903	-23.5014	NA	NA	NA
61579	chr1	261325326	261325326	+	9.66296e-47	1.49988e-42	-95.9799	Morn4	NA	NA
61581	chr1	261330173	261330173	+	9.99741e-15	1.79398e-11	28.914	Morn4	NA	NA
61903	chr1	261708274	261708274	+	4.53074e-06	0.00227961	23.6002	NA	NA	NA
62000	chr1	261960541	261960541	+	7.49984e-10	8.0423e-07	47.8222	NA	NA	NA
62069	chr1	262028085	262028085	+	9.89483e-06	0.00441343	58.6022	NM_001135762	NA	NA
62671	chr1	263810128	263810128	+	4.2133e-09	4.08104e-06	37.6877	NA	NA	NA
63420	chr1	264525512	264525512	+	2.58516e-05	0.0093809	-19.2759	Pax2	NA	NA
63534	chr1	264635187	264635187	+	3.03689e-07	0.00021378	-28.1385	NA	NA	NA
63576	chr1	264751635	264751635	+	1.88224e-05	0.00741056	-33.5463	NA	Sema4g	NA
63786	chr1	264898690	264898690	+	1.24319e-05	0.00534905	-5.88235	NA	Tlx1	NA
64769	chr1	266268687	266268687	+	1.79054e-07	0.000132032	56.148	Trim8	NA	NA
64803	chr1	266350426	266350426	+	4.98656e-10	5.53855e-07	-65.9616	NA	NA	NA
65559	chr1	267517067	267517067	+	1.35301e-05	0.00571467	33.1376	NA	NA	NA
65830	chr1	269782989	269782989	+	2.16815e-14	3.82432e-11	-53.8462	NA	NA	NA
66522	chr1	274397891	274397891	+	1.5014e-62	5.82617e-58	43.6442	Rbm20	NA	NA
66526	chr1	274411615	274411615	+	4.33556e-51	9.96983e-47	-74.3119	Rbm20	NA	NA
66552	chr1	274439923	274439923	+	1.87695e-21	5.60268e-18	-50.559	Rbm20	NA	NA
66559	chr1	274457018	274457018	+	2.69917e-17	6.05003e-14	-36.3392	Rbm20	NA	NA
66592	chr1	274518972	274518972	+	6.07511e-06	0.00291717	-9.16224	Rbm20	NA	NA
66779	chr1	274972342	274972342	+	4.73183e-06	0.00235975	20.6598	NA	NA	NA
67285	chr1	276647431	276647431	+	3.93472e-08	3.22719e-05	-51.0953	NA	NA	NA
67564	chr1	277227245	277227245	+	1.93776e-05	0.00759062	-17.2492	Casp7	NA	NA
67593	chr1	277259555	277259555	+	7.78904e-17	1.66187e-13	-40.5124	NA	NA	NA
68386	chr1	279129918	279129918	+	4.17584e-07	0.000283664	-28.7683	NA	NA	NA
68480	chr1	279686055	279686055	+	3.9762e-16	8.20178e-13	39.1159	NA	NA	NA
68709	chr1	280233686	280233686	+	1.41202e-05	0.00589571	-5.97542	NM_001303537	NA	NM_001303537
69272	chr1	281959908	281959908	+	1.5243e-05	0.0062501	18.4278	NA	NA	NA
69717	chr10	2504012	2504012	+	1.63964e-09	1.6799e-06	-59.321	NA	NA	NA
70588	chr10	6478909	6478909	+	7.76793e-06	0.00356463	-10.853	NA	NA	NA
70713	chr10	6904364	6904364	+	5.28219e-06	0.00258848	-14.8148	NA	NA	NA
70883	chr10	7279663	7279663	+	3.78196e-06	0.0019537	-18.3511	NA	NA	Tmem114
71039	chr10	8014863	8014863	+	1.31124e-29	7.20463e-26	-43.5472	NA	NA	NA
71061	chr10	8376432	8376432	+	2.18592e-05	0.00829242	-15.952	Rbfox1	NA	NA
71158	chr10	9354539	9354539	+	3.80714e-40	3.93962e-36	-78.6003	NA	NA	NA
71298	chr10	10170288	10170288	+	1.12353e-05	0.0049229	-11.4943	NA	NA	NA
71324	chr10	10220455	10220455	+	1.87898e-18	4.62945e-15	-68.3077	NA	NA	NA
71961	chr10	11211029	11211029	+	1.78358e-08	1.53591e-05	-40.8192	Tfap4	NA	NA
72004	chr10	11266186	11266186	+	7.09012e-07	0.000457599	25.3453	NA	NA	NA
72629	chr10	12934647	12934647	+	4.90266e-09	4.68552e-06	-51.4831	NA	Zscan10	NA
73767	chr10	14239616	14239616	+	8.44703e-14	1.39483e-10	-40.1003	NA	NA	Igfals
74645	chr10	15226859	15226859	+	1.19331e-08	1.06299e-05	28.291	NA	NA	NA
75327	chr10	16073573	16073573	+	3.84108e-13	5.91773e-10	26.749	NA	NA	NA
75339	chr10	16094691	16094691	+	3.5286e-29	1.82569e-25	-54.2654	NA	NA	NA
75582	chr10	16552445	16552445	+	2.3447e-12	3.36985e-09	-62.8135	NA	Stc2	NA
75586	chr10	16557205	16557205	+	1.77728e-05	0.00705095	-16.4447	NA	NA	NA
75828	chr10	16843568	16843568	+	1.19715e-17	2.7943e-14	-21.7839	NA	NA	NA
75938	chr10	16990551	16990551	+	8.96714e-07	0.000564084	43.9275	NA	NA	NA
76752	chr10	19022587	19022587	+	1.41063e-05	0.0058956	10.1585	Lcp2	NA	NA
77080	chr10	19964593	19964593	+	1.98867e-05	0.00775581	-17.4822	Slit3	NA	NA
77964	chr10	22167753	22167753	+	2.60256e-05	0.00942171	-10.4177	NA	NA	NA
78562	chr10	29001592	29001592	+	1.1045e-13	1.80939e-10	27.5469	NA	NA	NA
78589	chr10	29038821	29038821	+	3.78229e-06	0.0019537	19.2897	NA	Slu7	NA
78849	chr10	29708307	29708307	+	2.11537e-07	0.000153433	-31.9588	NA	NA	NA
79072	chr10	30979401	30979401	+	7.64628e-24	2.69739e-20	-29.661	Clint1	NA	NA
80373	chr10	36436369	36436369	+	1.28321e-05	0.00548324	8.28261	NA	NA	NA
80784	chr10	37707189	37707189	+	2.5163e-05	0.00921847	-25.5208	NA	NA	NA
80892	chr10	37900950	37900950	+	3.79971e-22	1.19754e-18	38.6921	NA	NA	NA
82418	chr10	43184057	43184057	+	3.36488e-07	0.000233167	-42.5627	Galnt10	NA	NA
83002	chr10	45344567	45344567	+	6.25565e-11	7.61568e-08	-39.3663	NA	NA	NA
83004	chr10	45344662	45344662	+	9.46613e-09	8.56752e-06	28.8322	NA	NA	NA
83589	chr10	46265558	46265558	+	2.87338e-13	4.44893e-10	-55.692	NA	NA	NA
83916	chr10	46896079	46896079	+	3.28324e-06	0.00173785	-7.33421	NA	NA	NA
84724	chr10	48869087	48869087	+	3.06382e-11	3.90607e-08	-76.9992	NA	NA	NA
85270	chr10	50427484	50427484	+	1.5571e-05	0.00635614	8.05085	NA	NA	NA
85417	chr10	51079343	51079343	+	2.13248e-05	0.00817106	-18.556	NA	NA	NA
85497	chr10	51509876	51509876	+	1.1396e-36	8.73524e-33	-88.1958	NA	NA	NA
86059	chr10	54237337	54237337	+	2.79244e-05	0.00992299	42.0579	NA	Gas7	NA
86159	chr10	54608369	54608369	+	2.3053e-13	3.63276e-10	-56.4815	Stx8	NA	NA
86293	chr10	54980990	54980990	+	4.57568e-06	0.00229824	9.55316	NA	NA	NA
86336	chr10	55059986	55059986	+	2.53336e-20	7.11723e-17	-39.1392	NA	Pik3r5	NA
87041	chr10	55927737	55927737	+	2.9467e-06	0.00158402	10.0694	NA	Kcnab3	Kcnab3
88149	chr10	56826742	56826742	+	2.17986e-07	0.000157742	-22.1067	NA	NA	NA
88354	chr10	57166233	57166233	+	3.13873e-07	0.0002202	-22.6144	NA	Pld2	NA
88582	chr10	57388835	57388835	+	2.14687e-05	0.00819266	-33.5207	Zfp3	NA	NA
88602	chr10	57414412	57414412	+	1.39446e-13	2.25466e-10	41.7052	NA	NA	NA
89041	chr10	59011922	59011922	+	7.59042e-25	2.96398e-21	-79.1444	NA	Spns2	NA
89169	chr10	59333032	59333032	+	5.28511e-30	2.9831e-26	-88.0011	NA	NA	NA
89377	chr10	59679529	59679529	+	3.46922e-07	0.000239595	-17.0552	Itgae	NA	NA
89428	chr10	59714540	59714540	+	3.28226e-09	3.2245e-06	-50.8383	NA	NA	NA
90589	chr10	63552383	63552383	+	4.76055e-06	0.00236837	7.38255	NA	NA	NA
91064	chr10	64202250	64202250	+	2.26897e-06	0.00126345	-12.7946	NA	Rflnb	Rflnb
91066	chr10	64202275	64202275	+	1.61081e-05	0.00652442	-17.6639	NA	Rflnb	Rflnb
91132	chr10	64444149	64444149	+	7.7734e-12	1.05379e-08	-74.1633	Nxn	NA	NA
91185	chr10	64543708	64543708	+	3.70754e-06	0.00192465	-18.7085	Nxn	NA	NA
91502	chr10	64990248	64990248	+	2.57299e-05	0.00934937	-38.9843	Myo18a	NA	NA
92085	chr10	66044347	66044347	+	5.64807e-06	0.00273314	-9.5038	NA	NA	NA
92091	chr10	66051573	66051573	+	3.77608e-07	0.000259059	-34.5778	NA	NA	NA
92898	chr10	68248477	68248477	+	1.29895e-39	1.24075e-35	89.0809	NA	Asic2	NA
93275	chr10	70100588	70100588	+	3.79367e-07	0.000259979	-55.8608	Cct6b	NA	NA
93547	chr10	71082990	71082990	+	1.85832e-16	3.91115e-13	-49.4355	NA	Heatr6	NA
93990	chr10	71964038	71964038	+	2.69219e-05	0.00965082	-12.8812	NA	NA	NA
94014	chr10	72030018	72030018	+	7.64074e-07	0.000490586	-7.9517	NA	NA	NA
94017	chr10	72037568	72037568	+	7.24984e-31	4.45671e-27	-65.5966	NA	NA	NA
94606	chr10	73372140	73372140	+	2.3713e-05	0.00882667	-17.0408	NA	NA	NA
95376	chr10	75250334	75250334	+	2.18658e-05	0.00829242	-6.83158	NA	NA	NA
95699	chr10	75919031	75919031	+	8.65574e-07	0.00054671	-27.0176	NA	NA	NA
95812	chr10	76130957	76130957	+	3.58969e-26	1.55857e-22	-41.8077	NA	NA	NA
96091	chr10	76806977	76806977	+	1.15395e-05	0.00502782	-30.0908	NA	NA	NA
96182	chr10	77024447	77024447	+	1.86593e-05	0.00735568	-15.4007	NA	NA	NA
96434	chr10	77931839	77931839	+	3.33696e-49	5.91956e-45	51.7766	NA	NA	NA
98183	chr10	83621031	83621031	+	1.01158e-07	7.79239e-05	-62.3267	NA	NA	NA
98298	chr10	83791614	83791614	+	2.13071e-09	2.14411e-06	-18.8791	NA	Igf2bp1	NA
98330	chr10	83808586	83808586	+	2.22827e-05	0.00839495	23.7868	Igf2bp1	NA	NA
98842	chr10	84153542	84153542	+	1.3321e-06	0.000789945	-13.3929	NR_132637	Hoxb5	NA
101286	chr10	86645254	86645254	+	9.81463e-07	0.000609369	5.73477	Med24	NA	Med24
101325	chr10	86684174	86684174	+	3.26541e-06	0.00173136	-24.7421	NA	Nr1d1	NA
101865	chr10	87235440	87235440	+	6.88425e-08	5.44495e-05	36.2637	NA	NA	NA
101946	chr10	87327695	87327695	+	1.0246e-07	7.87319e-05	36.6848	NA	NA	NA
102069	chr10	88050046	88050046	+	3.51018e-30	2.07561e-26	-29.4474	Krt15	NA	Krt15
102103	chr10	88064286	88064286	+	9.18795e-14	1.50915e-10	-77.5301	NA	NA	NA
102357	chr10	88356824	88356824	+	1.68504e-05	0.00673233	-5.29266	NA	Klhl10	Klhl10
102666	chr10	88730053	88730053	+	1.32202e-11	1.75013e-08	-20.9506	Stat5b	NA	NA
103533	chr10	89687596	89687596	+	8.35936e-07	0.000529067	-15.6697	Etv4	NA	NA
103791	chr10	89963244	89963244	+	7.23998e-06	0.00336715	-18.1071	NA	NA	NA
104569	chr10	90769839	90769839	+	3.78553e-06	0.00195374	-24.2271	NA	NA	NA
105076	chr10	91441895	91441895	+	6.353e-06	0.00302488	35.1808	Arhgap27	NA	NA
106262	chr10	94198115	94198115	+	4.38564e-16	9.01638e-13	-41.4567	NA	Ace3	NA
106692	chr10	94804335	94804335	+	6.10371e-15	1.10809e-11	-50.3307	NA	NA	NA
107570	chr10	96303802	96303802	+	2.86415e-16	5.98751e-13	-41.4634	Prkca	NA	NA
107813	chr10	97179975	97179975	+	2.56749e-05	0.00934408	-26.3942	NA	NA	NA
108613	chr10	98325330	98325330	+	5.25039e-13	7.95086e-10	-58.209	Abca8a	NA	NA
109079	chr10	100465204	100465204	+	1.72788e-05	0.00686816	-11.8875	NA	NA	NA
109285	chr10	101287506	101287506	+	3.66851e-06	0.00190602	5.15826	NA	NA	NA
109787	chr10	101873824	101873824	+	4.83022e-07	0.000323515	20.7792	Slc39a11	NA	NA
110833	chr10	103259491	103259491	+	1.73089e-18	4.29869e-15	-45.9677	NA	NA	NA
110892	chr10	103296643	103296643	+	6.32641e-50	1.25324e-45	86.7973	Dnai2	NA	NA
111673	chr10	103993511	103993511	+	2.4849e-05	0.00913453	-22.8986	NA	NA	NA
111701	chr10	104031375	104031375	+	4.26057e-19	1.12566e-15	-25.3166	NA	Slc16a5	NA
111966	chr10	104348450	104348450	+	2.44994e-05	0.00904349	-16.1797	NA	Caskin2	NA
112422	chr10	104684185	104684185	+	7.74322e-09	7.17552e-06	-47.7791	Mrpl38	NA	NA
112541	chr10	105108222	105108222	+	1.15149e-09	1.20157e-06	-12.7204	Evpl	NA	NA
113448	chr10	105964298	105964298	+	1.86746e-22	5.94598e-19	-76.8182	NA	NA	NA
113825	chr10	106367815	106367815	+	1.35258e-05	0.00571467	36.5201	NA	NA	NA
113849	chr10	106375445	106375445	+	1.66138e-05	0.00667647	12.4043	NA	NA	NA
114300	chr10	106936454	106936454	+	1.72481e-48	2.97472e-44	-87.0568	NA	NA	NA
114448	chr10	107047234	107047234	+	4.02223e-12	5.67571e-09	-42.6807	NA	NA	NA
114924	chr10	107563962	107563962	+	1.5348e-07	0.000114811	-25.5841	NA	NA	NA
115486	chr10	108175596	108175596	+	9.65251e-11	1.1459e-07	-56.1724	Ccdc40	NA	NA
115816	chr10	108525397	108525397	+	9.07724e-07	0.000569524	-16.0775	NA	NA	NA
116382	chr10	109371864	109371864	+	1.82589e-05	0.00721615	13.527	NA	NA	NA
117096	chr10	109774694	109774694	+	1.75165e-05	0.00695817	5.6872	NA	NA	Alyref
117932	chr11	1350235	1350235	+	3.46242e-06	0.00181413	-16.1699	NA	NA	NA
117937	chr11	1353395	1353395	+	2.46393e-05	0.00907893	-5.10362	NA	NA	NA
118215	chr11	5317617	5317617	+	1.9382e-09	1.95991e-06	18.254	NA	NA	NA
118237	chr11	6289089	6289089	+	6.82535e-14	1.13006e-10	-61.443	NA	NA	NA
118385	chr11	8748737	8748737	+	2.14054e-05	0.00818358	-8.35792	NA	NA	NA
118394	chr11	8893098	8893098	+	6.36004e-09	5.95782e-06	32.8978	NA	NA	NA
118395	chr11	8893132	8893132	+	7.87656e-12	1.06544e-08	-34.1092	NA	NA	NA
118504	chr11	9878504	9878504	+	1.40518e-24	5.35244e-21	-81.6762	Robo1	NA	NA
119408	chr11	23772108	23772108	+	1.24009e-05	0.00533944	-70.119	NA	NA	NA
119592	chr11	24594435	24594435	+	2.70538e-05	0.00968694	-40.8888	App	NA	NA
120084	chr11	29640388	29640388	+	2.66762e-15	5.03425e-12	64.4821	NA	NA	NA
120384	chr11	30184957	30184957	+	2.10778e-12	3.04343e-09	-65.5556	NA	NA	NA
120659	chr11	30661779	30661779	+	2.6514e-05	0.00954317	-35.0885	Hunk	NA	NA
120690	chr11	30750456	30750456	+	2.30778e-05	0.00864727	-27.484	NA	NA	NA
120790	chr11	30914713	30914713	+	1.16007e-06	0.000701324	-32.8212	NA	Mrap	NA
120883	chr11	31048390	31048390	+	2.1197e-13	3.36338e-10	-77.0676	NA	NA	NA
121379	chr11	31673241	31673241	+	2.58776e-05	0.00938485	8.42697	NA	NA	NA
121596	chr11	31986110	31986110	+	2.7714e-11	3.57735e-08	24.0699	Itsn1	NA	NA
121623	chr11	32074134	32074134	+	4.19463e-07	0.000284629	-12.9724	NA	NA	NA
121866	chr11	32514856	32514856	+	2.18649e-05	0.00829242	-20.7463	NA	NA	NA
121883	chr11	32550598	32550598	+	1.03819e-05	0.00459765	7.94643	NA	NA	Rcan1
121964	chr11	32624272	32624272	+	5.4369e-06	0.00264965	-15.5303	NA	NA	NA
122175	chr11	32910549	32910549	+	2.7076e-81	4.20273e-76	-88.1249	NA	NA	NA
123045	chr11	34966444	34966444	+	3.95254e-09	3.85857e-06	-27.0677	NA	NA	NA
123455	chr11	36251821	36251821	+	5.09933e-09	4.85592e-06	-68.3688	NA	NA	NA
124097	chr11	40729449	40729449	+	1.58398e-07	0.000118204	-16.2247	NA	NA	NA
124494	chr11	45004572	45004572	+	1.21381e-09	1.26236e-06	-63.1056	NA	Col8a1	NA
124507	chr11	45031809	45031809	+	1.97538e-05	0.00772822	-15.2568	NA	Cmss1	Cmss1
124508	chr11	45031818	45031818	+	2.86451e-08	2.39047e-05	-16.909	NA	Cmss1	Cmss1
124509	chr11	45031831	45031831	+	2.23694e-08	1.90256e-05	-16.0369	NA	Cmss1	Cmss1
124510	chr11	45031843	45031843	+	2.86801e-11	3.68273e-08	-16.4777	NA	Cmss1	Cmss1
125211	chr11	53532097	53532097	+	3.97991e-10	4.46842e-07	-35.1852	NA	Cd47	NA
125385	chr11	56142417	56142417	+	3.83915e-27	1.76566e-23	-38.006	NA	NA	NA
126375	chr11	62588823	62588823	+	8.46235e-06	0.0038379	-9.41791	NA	NA	NA
126709	chr11	64849404	64849404	+	4.27688e-07	0.000288947	-19.6056	Cd80	NA	NA
127031	chr11	65808679	65808679	+	9.01137e-08	6.99653e-05	-17.6566	Fstl1	NA	NA
128229	chr11	69693713	69693713	+	2.95513e-06	0.00158718	-14.3092	Kalrn	NA	NA
128457	chr11	70185700	70185700	+	3.9102e-06	0.00201307	-14.4543	NA	NA	NA
128459	chr11	70188997	70188997	+	1.22229e-07	9.28878e-05	30.5469	NA	NA	NA
128484	chr11	70244765	70244765	+	6.93396e-06	0.00325654	-9.00701	NA	NA	NA
128742	chr11	70847268	70847268	+	1.5779e-12	2.30514e-09	-16.0259	NA	NA	NA
129647	chr11	73321403	73321403	+	7.87148e-07	0.000503319	22.9273	NA	NA	NA
129891	chr11	73885185	73885185	+	2.10572e-50	4.50825e-46	-76.335	NA	NA	NA
129990	chr11	74099121	74099121	+	3.78229e-06	0.0019537	9.38776	NA	NA	NA
130252	chr11	74429036	74429036	+	1.95094e-05	0.00763742	4.43548	NA	NA	NA
130962	chr11	77903639	77903639	+	1.75347e-06	0.00100433	-21.4379	NA	NA	NA
131180	chr11	79738379	79738379	+	9.33883e-06	0.00419254	-24.662	NA	NA	NA
131187	chr11	79745283	79745283	+	1.09213e-05	0.00480498	-11.3354	NA	NA	NA
131489	chr11	80760424	80760424	+	2.1905e-25	8.88912e-22	-81.7502	NA	Masp1	NA
131798	chr11	81932019	81932019	+	5.74903e-06	0.00277562	-40.6358	NA	NA	NA
132284	chr11	83007211	83007211	+	8.9238e-08	6.95181e-05	29.1879	NA	NA	NA
134025	chr11	87014786	87014786	+	1.61093e-05	0.00652442	-32.2346	Rtn4r	NA	NA
134993	chr12	54851	54851	+	2.50696e-06	0.00138234	8.77193	NA	NA	NA
135059	chr12	346134	346134	+	2.65873e-05	0.00956402	-18.4535	NA	NA	NA
135076	chr12	347418	347418	+	4.56741e-11	5.6603e-08	-27.3827	NA	NA	NA
135077	chr12	347422	347422	+	9.25871e-07	0.000580074	-22.7241	NA	NA	NA
135078	chr12	347440	347440	+	5.8434e-06	0.00281899	-24.9731	NA	NA	NA
135079	chr12	347458	347458	+	1.31576e-09	1.36382e-06	-35.3248	NA	NA	NA
135081	chr12	347559	347559	+	8.09693e-08	6.35551e-05	-32.4061	NA	NA	NA
135446	chr12	1237014	1237014	+	5.5262e-10	6.07275e-07	-29.1071	NA	NA	NA
136388	chr12	5537378	5537378	+	2.79607e-07	0.000198402	-28.8784	NA	NA	NA
136400	chr12	5540072	5540072	+	6.52396e-08	5.19306e-05	-12.6374	NA	NA	NA
136733	chr12	6092653	6092653	+	2.75118e-05	0.00978881	-20.6775	NA	NA	NA
136755	chr12	6119113	6119113	+	1.48498e-05	0.00611412	-15.9105	NA	NA	NA
137411	chr12	7622483	7622483	+	2.29537e-27	1.07966e-23	-79.8165	NA	NA	NA
137505	chr12	7713414	7713414	+	4.51847e-10	5.02764e-07	-42.8335	NA	NA	NA
137768	chr12	8079419	8079419	+	4.38013e-09	4.21632e-06	-28.8338	Slc7a1	NA	NA
137809	chr12	8118866	8118866	+	1.8182e-06	0.00103377	-47.8003	Mtus2	NA	NA
137871	chr12	8189996	8189996	+	6.13618e-14	1.02415e-10	-44.177	NA	NA	NA
138010	chr12	8480129	8480129	+	1.30623e-05	0.00555485	-11.99	NA	NA	NA
139250	chr12	11182483	11182483	+	3.14272e-07	0.000220231	-32.1528	Cyp3a23/3a1	NA	NA
139949	chr12	12577947	12577947	+	2.46864e-06	0.00136363	5.78778	NA	NA	NA
139960	chr12	12584876	12584876	+	1.01601e-05	0.00452848	-11.4043	NA	NA	NA
140125	chr12	12816615	12816615	+	5.18091e-06	0.00255295	-22.0021	NA	NA	NA
140552	chr12	13362474	13362474	+	1.42864e-18	3.59114e-15	-25.7932	NA	Zfp316	NA
140659	chr12	13490032	13490032	+	1.82203e-05	0.00720693	-9.01168	NA	NA	NA
141089	chr12	13968879	13968879	+	9.69702e-10	1.02742e-06	33.8394	NA	NA	NA
141453	chr12	14882975	14882975	+	1.52073e-05	0.0062405	-18.0339	NA	NA	NA
141551	chr12	15140433	15140433	+	5.37762e-07	0.000357862	-19.934	NA	NA	NA
141567	chr12	15161451	15161451	+	3.15145e-27	1.47118e-23	-18.7167	NA	NA	NA
141662	chr12	15500701	15500701	+	2.70306e-06	0.00147346	-5.41667	NA	NA	NA
141676	chr12	15541541	15541541	+	8.53824e-40	8.28314e-36	91.0062	NA	NA	NA
142201	chr12	16565435	16565435	+	1.95685e-23	6.71252e-20	80.4965	Mad1l1	NA	NA
142401	chr12	16904311	16904311	+	1.54168e-06	0.00089541	28.7898	NA	NA	NA
142422	chr12	16930433	16930433	+	3.00701e-11	3.84946e-08	-24.2902	Mafk	NA	NA
142873	chr12	17245779	17245779	+	1.05333e-05	0.00465143	-46.9271	NA	NA	NA
142992	chr12	17397931	17397931	+	8.21357e-06	0.00374697	12.4255	Cox19	NA	NA
142996	chr12	17408886	17408886	+	6.84234e-06	0.00322657	-7.58294	NA	NA	NA
143120	chr12	17603433	17603433	+	7.01989e-19	1.81604e-15	-35.5876	NA	NA	NA
144054	chr12	22199176	22199176	+	6.79655e-16	1.36564e-12	31.828	Actl6b	NA	NA
144642	chr12	22963318	22963318	+	1.59728e-05	0.00647948	-16.1067	Col26a1	NA	NA
145629	chr12	24314310	24314310	+	2.47551e-44	3.2702e-40	75.7384	NA	Hip1	NA
146028	chr12	24723209	24723209	+	4.18392e-06	0.00212908	23.4384	NA	Abhd11	NA
146134	chr12	24849798	24849798	+	4.71474e-12	6.59298e-09	-63.7008	NA	NA	NA
146312	chr12	25116264	25116264	+	4.22332e-11	5.25485e-08	45.6011	NA	NA	NA
146320	chr12	25126052	25126052	+	5.38783e-17	1.17788e-13	-48.105	NA	NA	NA
146649	chr12	25636774	25636774	+	6.81445e-10	7.35817e-07	-23.8625	Castor2	NA	NA
146689	chr12	25729031	25729031	+	1.45545e-05	0.00601634	7.00906	NA	NA	NA
147001	chr12	27318124	27318124	+	2.21344e-05	0.0083654	-22.0983	NA	NA	NA
148208	chr12	30767940	30767940	+	3.00674e-10	3.41284e-07	-69.5369	Sfswap	NA	NA
148335	chr12	31031960	31031960	+	2.79121e-07	0.000198284	-57.7008	NA	NA	NA
148468	chr12	31233762	31233762	+	1.53227e-08	1.33341e-05	55.9103	NA	NA	NA
149097	chr12	32004776	32004776	+	1.07431e-36	8.33771e-33	53.0928	Tmem132d	NA	NA
149354	chr12	32824641	32824641	+	1.10236e-05	0.0048404	-22.945	NA	NA	NA
149355	chr12	32824663	32824663	+	2.42271e-05	0.00896579	-32.2811	NA	NA	NA
150096	chr12	36653527	36653527	+	1.25295e-07	9.51016e-05	-35.5788	NA	NA	NA
150205	chr12	36867789	36867789	+	3.7666e-07	0.000258695	-25.3061	NA	NA	NA
150275	chr12	36923429	36923429	+	1.024e-06	0.000629483	-35.5219	Ncor2	NA	NA
150617	chr12	37298310	37298310	+	1.05195e-05	0.00465066	-37.192	NA	NA	NA
150697	chr12	37390303	37390303	+	6.50575e-17	1.40741e-13	-31.1695	Tctn2	NA	NA
150872	chr12	37513486	37513486	+	8.81095e-11	1.05405e-07	-39.0444	Rilpl1	NA	NA
151897	chr12	38855269	38855269	+	1.37258e-05	0.00577374	-8.73786	NA	NA	NA
152411	chr12	39374137	39374137	+	1.78139e-13	2.86536e-10	52.528	P2rx7	NA	NA
152412	chr12	39374143	39374143	+	1.72154e-07	0.000127398	53.9959	P2rx7	NA	NA
152479	chr12	39458938	39458938	+	2.34823e-05	0.00877237	-19.3823	Ift81	NA	NA
152795	chr12	39836153	39836153	+	1.27313e-06	0.000760059	25.8928	NA	NA	NA
153288	chr12	40445302	40445302	+	1.34905e-06	0.000798474	49.1228	Acad10	NA	NA
154200	chr12	41674829	41674829	+	1.75098e-06	0.00100427	3.51906	NA	NA	NA
155079	chr12	42637715	42637715	+	1.10884e-07	8.49943e-05	-42.6371	NA	NA	NA
155369	chr12	43083311	43083311	+	2.29494e-29	1.21785e-25	-89.7194	NA	NA	NA
155516	chr12	43336294	43336294	+	5.45941e-11	6.69887e-08	-40.1646	NA	NA	NA
155787	chr12	43770443	43770443	+	2.53325e-06	0.00139458	46.1244	NA	NA	NA
155981	chr12	43930172	43930172	+	2.07258e-05	0.00800758	13.7172	RGD1562310	NA	NA
156051	chr12	44143877	44143877	+	2.72473e-24	1.02529e-20	-84.5652	NA	NA	NA
156483	chr12	44821612	44821612	+	1.63526e-17	3.78842e-14	35.0481	NA	NA	NA
156486	chr12	44821659	44821659	+	2.35429e-46	3.4803e-42	-76.4445	NA	NA	NA
156661	chr12	44998728	44998728	+	1.05035e-07	8.06103e-05	-8	Vsig10	NA	Vsig10
157253	chr12	45820705	45820705	+	7.66187e-06	0.00352377	-19.7466	NM_001346306	NA	NA
157323	chr12	45917630	45917630	+	4.64526e-07	0.000311799	-24.8643	Hspb8	NA	NA
157740	chr12	46509047	46509047	+	1.24976e-06	0.000747544	15.2407	NA	NA	NA
158383	chr12	47061570	47061570	+	4.07901e-06	0.0020913	-32.2207	NA	NA	NA
158820	chr12	47471039	47471039	+	1.72006e-15	3.29613e-12	-68.193	NA	Oasl2	NA
159371	chr12	47884742	47884742	+	8.55546e-08	6.69005e-05	-28.0193	NA	NA	NA
160139	chr12	48601077	48601077	+	3.25602e-09	3.20888e-06	39.9332	Tmem119	NA	NA
160234	chr12	48640450	48640450	+	1.81242e-05	0.0071766	-20.6659	Sart3	NA	NA
160667	chr12	49358838	49358838	+	7.26983e-10	7.80914e-07	25.6448	Sgsm1	NA	NA
161389	chr12	50389383	50389383	+	2.5641e-05	0.00934269	-19.3083	NA	NA	NA
162223	chr12	51648324	51648324	+	1.60622e-06	0.000927688	-15.7386	NA	NA	NA
162224	chr12	51648357	51648357	+	1.59808e-06	0.00092471	-17.8588	NA	NA	NA
162486	chr12	52288083	52288083	+	5.81402e-07	0.000382394	-19.9254	NA	NA	NA
162971	chr13	8101990	8101990	+	2.83874e-23	9.52708e-20	-39.3471	NA	NA	NA
163046	chr13	9074417	9074417	+	1.59443e-05	0.00647448	-10.75	NA	NA	NA
163423	chr13	16881754	16881754	+	3.56385e-08	2.94245e-05	32.9484	NA	NA	NA
163479	chr13	19209692	19209692	+	2.73179e-05	0.00974215	51.8365	NA	NA	NA
163780	chr13	25762062	25762062	+	1.802e-05	0.0071399	-16.2377	NA	NA	NA
163838	chr13	25962846	25962846	+	2.06509e-05	0.00800357	-12.9679	NA	NA	NA
164250	chr13	27095459	27095459	+	1.03832e-06	0.000635772	19.4768	NA	NA	NA
164273	chr13	27400044	27400044	+	2.40508e-13	3.77087e-10	-66.4376	NA	NA	NA
164480	chr13	33570890	33570890	+	4.30673e-09	4.16504e-06	23.1714	NA	NA	NA
165731	chr13	39213126	39213126	+	2.67706e-05	0.00961325	-4.87808	NA	NA	NA
166437	chr13	45035447	45035447	+	1.5601e-05	0.0063642	-16.391	Lct	NA	NA
167203	chr13	48579728	48579728	+	8.56758e-18	2.03032e-14	39.4633	Pm20d1	NA	NA
167206	chr13	48580399	48580399	+	9.66875e-07	0.000600913	-27.7613	Pm20d1	NA	NA
167234	chr13	48622746	48622746	+	2.51714e-05	0.00921847	-12.8571	NA	Slc41a1	NA
167248	chr13	48636299	48636299	+	1.04428e-10	1.23264e-07	-52.4884	NA	NA	NA
167993	chr13	49729214	49729214	+	2.09093e-08	1.78326e-05	-24.4974	NA	Lrrn2	NA
167995	chr13	49729228	49729228	+	6.22089e-06	0.00297338	-22.132	NA	Lrrn2	NA
168160	chr13	49969302	49969302	+	1.45704e-07	0.000109654	-9.99606	NA	NA	NA
168204	chr13	49983212	49983212	+	2.29404e-05	0.00861136	-10.8656	NA	NA	NA
168205	chr13	49983218	49983218	+	1.14915e-35	8.39391e-32	-52.4673	NA	NA	NA
168212	chr13	49999988	49999988	+	6.1669e-08	4.95257e-05	-53.8825	NA	NA	NA
168235	chr13	50032808	50032808	+	2.63254e-05	0.00951269	5.10204	NA	NA	NA
168284	chr13	50159455	50159455	+	2.2244e-05	0.00838546	-18.9105	NA	NA	NA
168435	chr13	50440079	50440079	+	1.76388e-12	2.57079e-09	68.232	Sox13	NA	NA
168678	chr13	50883782	50883782	+	1.00101e-08	9.02044e-06	47.0472	NA	Fmod	NA
170163	chr13	52988971	52988971	+	1.53102e-06	0.000891724	-24.6106	Kif21b	NA	NA
170168	chr13	52993668	52993668	+	1.3783e-06	0.000812683	24.2393	NA	Kif21b	NA
171175	chr13	56267211	56267211	+	8.65645e-06	0.00391277	-29.7796	NA	NA	NA
171728	chr13	68033214	68033214	+	8.38221e-06	0.00380991	-10	Hmcn1	NA	NA
171751	chr13	68232529	68232529	+	2.64409e-06	0.0014468	-14.8488	Hmcn1	NA	NA
171945	chr13	68818781	68818781	+	5.96509e-09	5.61151e-06	37.5252	NA	Trmt1l	NA
172430	chr13	70004027	70004027	+	2.99562e-28	1.49993e-24	69.4764	Rgl1	NA	NA
172954	chr13	71028823	71028823	+	7.52201e-11	9.0861e-08	-29.4226	NA	NA	NA
173315	chr13	72541925	72541925	+	2.13839e-05	0.0081804	-24.2279	NA	NA	NA
173324	chr13	72596324	72596324	+	2.87084e-11	3.68273e-08	-22.4521	NA	NA	NA
173741	chr13	73424909	73424909	+	2.18659e-06	0.00122528	21.5986	Qsox1	Qsox1	NA
174328	chr13	75475044	75475044	+	3.72546e-06	0.00193077	-37.1132	NA	NA	NA
174339	chr13	75663409	75663409	+	1.6487e-05	0.0066417	-11.1111	NA	NA	NA
176774	chr13	87084487	87084487	+	2.01337e-07	0.000146654	-41.2955	NA	NA	NA
176904	chr13	88267065	88267065	+	1.29116e-06	0.000768601	-10.9398	Ccdc190	NA	NA
176919	chr13	88309408	88309408	+	3.6782e-08	3.0288e-05	-68.2641	LOC100366054	NA	NA
177146	chr13	89020728	89020728	+	5.03557e-58	1.4888e-53	58.0247	Olfml2b	NA	NA
177277	chr13	89447031	89447031	+	1.86931e-07	0.000137351	10.687	NA	NA	NA
177278	chr13	89447040	89447040	+	1.90677e-05	0.00748337	-15.9113	NA	NA	NA
177343	chr13	89452150	89452150	+	2.50769e-12	3.59578e-09	-38.6791	NA	NA	NA
177375	chr13	89476138	89476138	+	9.61992e-07	0.000599077	-47.3612	NA	NA	NA
177605	chr13	89809598	89809598	+	2.37068e-05	0.00882667	-16.3226	NA	NA	NA
177760	chr13	90379137	90379137	+	1.28202e-06	0.000763897	21.8642	NA	NA	NA
178084	chr13	90938125	90938125	+	1.10919e-08	9.93757e-06	-29.8718	NA	NA	NA
178768	chr13	95558674	95558674	+	4.29701e-06	0.00217968	-31.1111	NA	NA	NA
178776	chr13	95560227	95560227	+	6.58058e-07	0.000426487	-22.7335	NA	NA	NA
178974	chr13	96164314	96164314	+	3.30238e-07	0.000229349	18.5607	NA	NA	NA
179836	chr13	98609532	98609532	+	3.15183e-18	7.67414e-15	31.102	NA	NA	NA
180940	chr13	100745139	100745139	+	9.38168e-33	6.26332e-29	-85.5752	NA	NA	NA
181158	chr13	101182941	101182941	+	7.3908e-06	0.00342959	-15.7407	Susd4	NA	Susd4
181908	chr13	103062944	103062944	+	2.81648e-05	0.00998111	-16.8664	NA	NA	NA
182124	chr13	103665120	103665120	+	1.24979e-08	1.10694e-05	-22.9551	NA	NA	NA
182126	chr13	103665166	103665166	+	2.36534e-23	7.98148e-20	45.0853	NA	NA	NA
182127	chr13	103676616	103676616	+	7.8273e-10	8.36455e-07	-20.2952	NA	NA	NA
182751	chr13	106061192	106061192	+	2.43433e-11	3.15537e-08	-27.6648	NA	NA	NA
183107	chr13	106907173	106907173	+	9.72485e-46	1.37226e-41	-74.5901	Ush2a	NA	NA
183225	chr13	107326613	107326613	+	5.40619e-07	0.000358993	-23.9318	Ush2a	NA	NA
183658	chr13	108331603	108331603	+	8.31642e-08	6.51133e-05	-29.976	NA	NA	NA
183863	chr13	108587860	108587860	+	1.77009e-06	0.00101198	20.8081	NA	NA	NA
183865	chr13	108587908	108587908	+	3.22015e-71	2.49915e-66	-95.5288	NA	NA	NA
184077	chr13	108835145	108835145	+	1.20964e-08	1.07445e-05	37.9796	Ptpn14	NA	NA
184079	chr13	108836276	108836276	+	8.09135e-07	0.000516846	-19.6304	Ptpn14	NA	NA
184888	chr13	110699169	110699169	+	2.69207e-07	0.000191461	10.1152	NA	NA	NA
184926	chr13	110749532	110749532	+	4.90592e-06	0.00242901	-32.6156	NA	NA	NA
185139	chr13	111240845	111240845	+	1.4475e-05	0.00599546	-29.7527	NA	NA	NA
185599	chr14	858939	858939	+	2.63945e-08	2.21456e-05	-21.1829	NA	NA	NA
187269	chr14	5180727	5180727	+	1.11575e-10	1.31202e-07	-38.0244	NA	NA	NA
187697	chr14	6819079	6819079	+	1.02561e-05	0.00455819	10.6557	NA	NA	NA
188000	chr14	7319075	7319075	+	2.72282e-05	0.0097231	6.14035	Aff1	NA	NA
188012	chr14	7325379	7325379	+	1.8224e-05	0.00720693	-5.49771	Aff1	NA	Aff1
188196	chr14	7699845	7699845	+	3.20724e-29	1.68755e-25	-68.0751	Ptpn13	NA	NA
188228	chr14	7803102	7803102	+	2.42419e-20	6.84148e-17	-53.4782	Ptpn13	NA	NA
188333	chr14	7937302	7937302	+	9.47653e-08	7.33638e-05	28.6781	NA	NA	NA
188773	chr14	9373264	9373264	+	3.71157e-08	3.04819e-05	-24.2424	NA	Wdfy3	NA
188915	chr14	9555430	9555430	+	1.4162e-05	0.0059092	3.80228	NA	Nkx6-1	Nkx6-1
189167	chr14	10097648	10097648	+	6.45991e-06	0.00307342	-6.74017	NA	NA	NA
190001	chr14	11450481	11450481	+	1.43574e-09	1.48076e-06	40.1146	NA	NA	NA
190095	chr14	11729015	11729015	+	1.56976e-05	0.00639523	-29.2593	NA	NA	NA
190096	chr14	11729043	11729043	+	5.56976e-06	0.00269861	-24.9338	NA	NA	NA
190144	chr14	11974274	11974274	+	7.25408e-10	7.80573e-07	61.6368	NA	NA	NA
190179	chr14	12004828	12004828	+	2.6107e-13	4.05232e-10	-63.3333	NA	NA	NA
190180	chr14	12004838	12004838	+	5.30475e-18	1.28156e-14	-68.0272	NA	NA	NA
190188	chr14	12005627	12005627	+	1.03594e-09	1.09201e-06	-66.7917	NA	NA	NA
191147	chr14	16373478	16373478	+	1.08429e-06	0.000659364	12.6667	Sept11	NA	NA
191360	chr14	16648447	16648447	+	2.32364e-14	4.06395e-11	-27.6341	NA	Shroom3	NA
191363	chr14	16648497	16648497	+	5.20116e-07	0.000346862	-47.4154	NA	Shroom3	NA
192214	chr14	18989714	18989714	+	2.53667e-17	5.72713e-14	-34.5558	NA	NA	NA
192541	chr14	20784500	20784500	+	1.14736e-05	0.00500612	-33.7073	Slc4a4	NA	NA
192617	chr14	20953210	20953210	+	1.35116e-05	0.0057146	3.3195	NA	NA	Dck
193478	chr14	32928000	32928000	+	5.73348e-13	8.57782e-10	43.4783	NA	NA	NA
194189	chr14	35036056	35036056	+	9.71337e-06	0.00434497	-9.30876	NA	NA	NA
194547	chr14	35776016	35776016	+	1.90117e-05	0.00746615	-20.1923	NA	NA	NA
194609	chr14	36014906	36014906	+	3.80646e-06	0.00196291	-60.9338	NA	NA	NA
194888	chr14	36913396	36913396	+	4.16137e-06	0.00212301	-19.7511	NA	NA	NA
194890	chr14	36913408	36913408	+	4.56667e-08	3.70633e-05	-24.9231	NA	NA	NA
194891	chr14	36913442	36913442	+	7.94611e-06	0.00363565	-11.5806	NA	NA	NA
194967	chr14	37283528	37283528	+	8.6838e-06	0.00392115	6.79146	Dcun1d4	NA	NA
195311	chr14	38000602	38000602	+	2.45854e-19	6.5233e-16	-31.754	Tec	NA	NA
195386	chr14	38248352	38248352	+	3.56781e-06	0.00186149	3.24484	Corin	NA	Corin
195729	chr14	42365790	42365790	+	1.53522e-10	1.78166e-07	21.0227	NA	NA	NA
195780	chr14	42504129	42504129	+	5.8748e-09	5.53496e-06	-35.6938	Slc30a9	NA	NA
196070	chr14	43037229	43037229	+	1.39333e-05	0.00584124	11.9718	Limch1	NA	NA
196906	chr14	45590592	45590592	+	4.61089e-13	7.06864e-10	-31.0726	NA	NA	NA
197117	chr14	46329994	46329994	+	2.50927e-07	0.000179281	-23.4256	NA	NA	NA
197119	chr14	46330010	46330010	+	1.45442e-11	1.91317e-08	-23.2151	NA	NA	NA
197120	chr14	46330021	46330021	+	8.85473e-08	6.90668e-05	-18.873	NA	NA	NA
197151	chr14	46527153	46527153	+	2.87568e-07	0.000203354	-33.9571	NA	NA	NA
197249	chr14	49174627	49174627	+	2.08509e-08	1.78072e-05	-30.4684	NA	NA	NA
197258	chr14	49556074	49556074	+	1.97816e-05	0.00773426	-23.374	NA	NA	NA
197344	chr14	50868829	50868829	+	7.10365e-08	5.6042e-05	-24.4903	NA	NA	NA
197845	chr14	60014165	60014165	+	2.21504e-05	0.0083654	2.99553	NA	NA	NA
197981	chr14	60417251	60417251	+	6.6431e-10	7.18565e-07	19.425	NA	NA	NA
198455	chr14	63373007	63373007	+	2.53365e-06	0.00139458	-26.8379	NA	NA	NA
198732	chr14	69926146	69926146	+	8.16764e-07	0.000521183	-18.433	NA	NA	NA
199298	chr14	74410863	74410863	+	1.17097e-06	0.000706543	35.5937	NA	NA	NA
199399	chr14	76700365	76700365	+	8.77515e-13	1.29107e-09	19.9164	NA	NA	NA
200610	chr14	80217964	80217964	+	1.61726e-16	3.43877e-13	-44.8456	NA	Sh3tc1	NA
201006	chr14	80926949	80926949	+	1.19209e-07	9.08152e-05	42.1807	NA	Dok7	NA
201732	chr14	82594416	82594416	+	1.18673e-23	4.1163e-20	-35.4134	NA	NA	NA
202581	chr14	84196042	84196042	+	6.92954e-08	5.47379e-05	-15.9065	NA	NA	NA
202869	chr14	84521254	84521254	+	2.36977e-05	0.00882667	-27.104	NA	NA	NA
203647	chr14	85838495	85838495	+	1.33937e-06	0.000793501	-74.3536	NA	NA	NA
203776	chr14	86075216	86075216	+	4.33265e-34	2.98894e-30	-71.6624	Polm	NA	NA
203841	chr14	86137176	86137176	+	1.77424e-25	7.29526e-22	-65.6934	NA	NA	NA
203943	chr14	86244303	86244303	+	6.88716e-06	0.00324136	-23.5905	Camk2b	NA	NA
205111	chr14	91958285	91958285	+	2.05669e-06	0.00116087	-25.5607	Ddc	NA	NA
206082	chr14	103726095	103726095	+	3.58953e-06	0.00187125	19.9331	NA	NA	NA
207021	chr14	106207969	106207969	+	2.06921e-05	0.00800639	-13.4235	NA	NA	NA
208241	chr14	108911944	108911944	+	5.94524e-06	0.00286367	-7.92683	NA	Bcl11a	NA
208295	chr14	108975517	108975517	+	1.04309e-08	9.38599e-06	-16.7835	NA	NA	NA
208339	chr14	109007399	109007399	+	5.65316e-07	0.000373794	-38.3648	NA	NA	NA
209450	chr15	2370316	2370316	+	2.31322e-05	0.00866242	-22.3851	NA	NA	NA
210339	chr15	4450018	4450018	+	2.99492e-07	0.000211065	-12.5368	Nudt13	NA	NA
210385	chr15	4493092	4493092	+	1.26788e-05	0.00542584	-34.5559	NA	NA	NA
210622	chr15	4868815	4868815	+	5.05787e-08	4.08896e-05	-20.9807	NA	NA	NA
210663	chr15	4912016	4912016	+	1.3736e-22	4.46514e-19	-93.2482	NA	Nid2	NA
210864	chr15	7831224	7831224	+	4.30754e-06	0.00218323	-19.4018	AABR07017046.1	NA	NA
211354	chr15	9427173	9427173	+	9.93566e-69	5.60804e-64	-90.5229	NA	NA	NA
211945	chr15	12829569	12829569	+	1.78856e-07	0.000132032	-27.7313	NA	Fezf2	NA
212101	chr15	13403680	13403680	+	1.56796e-08	1.36155e-05	28.7522	Ptprg	NA	NA
212732	chr15	18385630	18385630	+	1.91893e-14	3.39436e-11	29.8175	NA	NA	NA
212916	chr15	18711255	18711255	+	3.28697e-06	0.00173826	-36.0931	Dnase1l3	NA	Dnase1l3
213145	chr15	19690306	19690306	+	1.38152e-06	0.000813039	10	NA	Styx	Styx
213192	chr15	19794045	19794045	+	3.6884e-08	3.03317e-05	25.7114	NA	NA	NA
214427	chr15	24626703	24626703	+	6.61548e-08	5.25244e-05	-32.6227	NA	NA	NA
214822	chr15	25478790	25478790	+	2.5732e-05	0.00934937	-13.0685	NA	NA	NA
214963	chr15	25716379	25716379	+	1.88438e-07	0.000137968	-58.9406	NA	NA	NA
215229	chr15	27227280	27227280	+	2.25351e-09	2.2567e-06	-10.897	NA	NA	NA
215240	chr15	27482240	27482240	+	1.89381e-19	5.11228e-16	-74.1773	NA	NA	NA
215930	chr15	31974693	31974693	+	3.13161e-09	3.09118e-06	-42.4963	NA	NA	NA
216217	chr15	33086923	33086923	+	2.60149e-08	2.1916e-05	25.2369	NA	NA	NA
216813	chr15	33677686	33677686	+	6.99574e-06	0.00327987	-3.71194	Ngdn	NA	Ngdn
217243	chr15	34309760	34309760	+	2.00425e-15	3.79389e-12	-48.7897	NA	Ipo4	NA
219758	chr15	43732929	43732929	+	1.71667e-05	0.00683669	5.31915	NA	Ppp2r2a	Ppp2r2a
220192	chr15	45559944	45559944	+	1.3079e-05	0.00555817	-11.3629	NA	NA	NA
220451	chr15	46427095	46427095	+	4.2957e-06	0.00217968	22.142	Gata4	NA	NA
222571	chr15	56969080	56969080	+	6.6232e-06	0.00314388	-16.4706	Lrch1	NA	NA
223068	chr15	58341051	58341051	+	6.93506e-13	1.02764e-09	-31.5777	NA	NA	NA
223077	chr15	58343761	58343761	+	2.11777e-05	0.00814944	-14.5278	NA	NA	NA
223960	chr15	61856553	61856553	+	7.83035e-06	0.00358532	-12.5394	NA	Elf1	NA
224183	chr15	62456207	62456207	+	1.34838e-08	1.18918e-05	-69.3405	NA	NA	NA
226475	chr15	89534096	89534096	+	4.59067e-78	5.70049e-73	-93.7184	NA	NA	NA
226675	chr15	90364761	90364761	+	1.39227e-15	2.70135e-12	-35.0605	NA	Trim52	Trim52
226768	chr15	92300087	92300087	+	2.18887e-06	0.00122545	-36.3001	NA	NA	NA
227097	chr15	98667455	98667455	+	1.22426e-10	1.43148e-07	-40.9889	NA	NA	NA
227136	chr15	99476536	99476536	+	3.44973e-25	1.38185e-21	-97.6471	NA	NA	NA
227397	chr15	102127760	102127760	+	1.03512e-05	0.00458731	9.52769	NA	NA	NA
227895	chr15	103577271	103577271	+	5.08217e-10	5.61461e-07	-69.5064	NA	NA	NA
228099	chr15	103811308	103811308	+	3.23295e-20	9.04175e-17	37.4495	Abcc4	NA	NA
228784	chr15	105799906	105799906	+	3.9875e-10	4.46887e-07	-55.3244	NA	NA	NA
229083	chr15	106585607	106585607	+	1.25015e-11	1.66565e-08	-46.2875	NA	Farp1	NA
229270	chr15	108026064	108026064	+	2.53023e-41	2.66265e-37	-74.8045	Dock9	NA	NA
230809	chr16	2977491	2977491	+	1.36898e-05	0.00576253	-20.6292	Arhgef3	NA	NA
230879	chr16	3171341	3171341	+	5.11112e-13	7.75888e-10	-61.9795	NA	NA	NA
230905	chr16	3235760	3235760	+	7.17595e-06	0.00334489	-19.9351	NA	NA	NA
230975	chr16	3582071	3582071	+	3.488e-10	3.93749e-07	-72.0716	NM_170787	NA	NA
231228	chr16	4471203	4471203	+	2.61865e-08	2.20008e-05	17.1636	Wnt5a	NA	NA
231422	chr16	5813735	5813735	+	2.1444e-05	0.00818826	-3.37359	NA	NA	NA
231929	chr16	6978599	6978599	+	5.03986e-11	6.19631e-08	-80.9692	Itih4	NA	NA
231937	chr16	6990424	6990424	+	8.08517e-23	2.67016e-19	-55.3044	NA	NA	NA
231947	chr16	7001183	7001183	+	1.83483e-07	0.000135137	-23.2859	NA	Itih3	NA
232392	chr16	7727882	7727882	+	2.3783e-05	0.00883682	17.5515	NA	Hacl1	NA
232534	chr16	8138625	8138625	+	6.92481e-06	0.00325471	25.5228	NA	NA	NA
232561	chr16	8218092	8218092	+	2.21533e-23	7.51614e-20	-72.1735	Oxnad1	NA	NA
233218	chr16	9599474	9599474	+	1.41905e-05	0.00591323	-14.9173	Arhgap22	NA	NA
233695	chr16	10921114	10921114	+	1.0627e-05	0.00468611	-8.78618	NA	Ldb3	NA
233966	chr16	11450077	11450077	+	8.69649e-25	3.37466e-21	-43.9266	Grid1	NA	NA
234206	chr16	14736115	14736115	+	1.87662e-17	4.29946e-14	24.1133	NA	NA	NA
234467	chr16	18728671	18728671	+	3.40772e-10	3.85388e-07	-42.1368	NA	NA	NA
234547	chr16	18952662	18952662	+	5.12669e-12	7.13689e-09	55.3094	NA	NA	NA
235902	chr16	20391089	20391089	+	6.35213e-06	0.00302488	-10.1645	NA	NA	NA
236342	chr16	20589106	20589106	+	1.35594e-05	0.00572313	26.5266	NA	Ssbp4	NA
237720	chr16	24143628	24143628	+	1.85412e-17	4.26365e-14	-49.5202	NA	NA	NA
238248	chr16	31328569	31328569	+	6.88132e-54	1.70899e-49	-51.2708	NA	NA	NA
239265	chr16	40634781	40634781	+	1.561e-07	0.000116629	-11.6852	NA	NA	NA
239305	chr16	41581342	41581342	+	5.07766e-22	1.58423e-18	-88.6502	NA	NA	NA
239311	chr16	41619754	41619754	+	8.58631e-43	1.00586e-38	-95.3205	NA	NA	NA
239913	chr16	47560250	47560250	+	2.10015e-05	0.00809396	-15.296	NA	NA	NA
240545	chr16	49201941	49201941	+	1.37493e-08	1.20916e-05	-45.8902	NA	NA	NA
240746	chr16	50098175	50098175	+	2.43567e-05	0.00899618	-31.3932	NA	NA	NA
241082	chr16	51913224	51913224	+	4.32809e-18	1.04969e-14	19.7091	NA	NA	NA
241460	chr16	55006321	55006321	+	7.80162e-07	0.000499367	-17.4603	NA	NA	NA
241645	chr16	58206485	58206485	+	2.55264e-06	0.00140379	-38.2655	NA	NA	NA
242160	chr16	60133930	60133930	+	2.27698e-07	0.000164578	-36.3938	Mfhas1	NA	NA
242717	chr16	61270496	61270496	+	6.19716e-06	0.00296447	-15.2824	NA	NA	NA
242766	chr16	61514716	61514716	+	4.87831e-25	1.94156e-21	-62.7644	NA	NA	NA
242925	chr16	61913267	61913267	+	1.3859e-05	0.00582188	-11.7759	NA	NA	NA
243429	chr16	63681918	63681918	+	5.2257e-06	0.0025689	24.1485	Nrg1	NA	NA
243540	chr16	64625348	64625348	+	2.64261e-05	0.00952258	-8.33333	NA	NA	NA
244095	chr16	68954143	68954143	+	4.30298e-63	1.78109e-58	-59.7183	NA	NA	NA
244182	chr16	69059687	69059687	+	6.22197e-13	9.24184e-10	-41.3869	Rab11fip1	NA	NA
244194	chr16	69067017	69067017	+	1.41104e-05	0.0058956	-14.2484	NA	Rab11fip1	NA
244215	chr16	69095916	69095916	+	2.4115e-05	0.00894415	-22.6515	NA	NA	NA
244334	chr16	69195357	69195357	+	1.01044e-06	0.000622998	-3.66795	NA	NA	Erlin2
244464	chr16	69299635	69299635	+	8.32575e-07	0.000527477	-60.2192	NA	NA	NA
245154	chr16	71384809	71384809	+	5.93086e-10	6.483e-07	-73.4545	NA	NA	NA
245536	chr16	72100194	72100194	+	7.78503e-06	0.00356984	-18.4705	Adam3a	NA	NA
246156	chr16	73812353	73812353	+	9.52605e-12	1.27743e-08	-26.3275	Ank1	NA	NA
246345	chr16	74073973	74073973	+	3.06209e-14	5.2873e-11	22.0208	NA	NA	NA
246347	chr16	74074075	74074075	+	2.09173e-09	2.10829e-06	27.0557	NA	NA	NA
246414	chr16	74219061	74219061	+	2.37571e-05	0.00883682	17.4304	Ikbkb	NA	NA
246754	chr16	74857959	74857959	+	5.13333e-08	4.14457e-05	-25.4566	NA	Alg11	NA
247333	chr16	79449799	79449799	+	2.06245e-05	0.00799831	-15.3242	NA	NA	NA
247382	chr16	79631444	79631444	+	2.37801e-05	0.00883682	7.10059	Myom2	NA	NA
247797	chr16	80430883	80430883	+	1.92513e-46	2.91529e-42	-93.0975	Dlgap2	NA	NA
248081	chr16	81166594	81166594	+	6.06227e-06	0.00291326	9.40171	NA	NA	NA
248758	chr16	82355351	82355351	+	3.97836e-12	5.6266e-09	46.0536	NA	NA	NA
249162	chr16	82946605	82946605	+	7.35028e-08	5.78407e-05	-13.3213	NA	NA	NA
249666	chr16	83609778	83609778	+	1.38777e-22	4.4877e-19	82.0137	NA	Col4a1	NA
249668	chr16	83609824	83609824	+	6.41668e-46	9.26507e-42	-83.4532	NA	Col4a1	NA
249936	chr16	84496188	84496188	+	2.10771e-43	2.56594e-39	-92.2585	NA	NA	NA
249988	chr16	84600106	84600106	+	8.49688e-06	0.00385075	-16.37	Myo16	NA	NA
250354	chr16	86053072	86053072	+	8.63606e-06	0.00390812	21.2492	NA	NA	NA
250802	chr17	357056	357056	+	2.41829e-05	0.0089586	10.5137	NA	NA	NA
251185	chr17	1503540	1503540	+	6.75948e-12	9.22377e-09	-44.7552	NA	NA	NA
251319	chr17	1806019	1806019	+	9.55238e-07	0.000596067	-50.1999	Aaed1	NA	NA
251682	chr17	4563060	4563060	+	1.38538e-11	1.82623e-08	21.553	NA	NA	NA
251708	chr17	4587842	4587842	+	2.7481e-73	2.43748e-68	-93.4472	NA	NA	NA
251747	chr17	4777767	4777767	+	8.86721e-09	8.14418e-06	-38.9231	NA	NA	NA
252110	chr17	5345554	5345554	+	1.48113e-32	9.78297e-29	-39.3674	NA	NA	NA
252132	chr17	5412280	5412280	+	8.98914e-08	6.99394e-05	-25.9967	Naa35	NA	NA
252631	chr17	6266439	6266439	+	1.61502e-08	1.39851e-05	-17.4284	NA	NA	NA
253038	chr17	6874214	6874214	+	1.52979e-09	1.57514e-06	-46.2601	Ubqln1	NA	NA
253292	chr17	7269965	7269965	+	3.44743e-07	0.000238356	-12.8996	NA	NA	NA
253348	chr17	7393315	7393315	+	1.51526e-06	0.000884202	-25.7076	NA	NA	NA
254217	chr17	8713481	8713481	+	6.73998e-06	0.003192	-29.54	NA	NA	NA
254246	chr17	8750326	8750326	+	2.76054e-08	2.30992e-05	-66.0009	NA	NA	NA
254912	chr17	9552418	9552418	+	1.72279e-05	0.0068567	-37.9635	B4galt7	NA	NA
254990	chr17	9639153	9639153	+	5.42919e-06	0.00264797	-55.6338	NA	NA	Dok3
255017	chr17	9659804	9659804	+	1.5334e-08	1.33341e-05	-53.5006	Pdlim7	NA	NA
255369	chr17	9955931	9955931	+	6.23095e-07	0.000407657	-22.3836	NA	NA	NA
255383	chr17	9982182	9982182	+	7.37964e-06	0.00342697	-8.40212	LOC498705	NA	NA
255651	chr17	10305513	10305513	+	5.06067e-06	0.00249965	-25.7949	NA	NA	NA
256396	chr17	11461541	11461541	+	2.45892e-05	0.00906585	-13.7111	NA	NA	NA
257110	chr17	12639370	12639370	+	7.30031e-17	1.56838e-13	-58.6982	Syk	NA	NA
257678	chr17	13673479	13673479	+	1.89373e-25	7.73537e-22	28.3997	Shc3	NA	NA
257996	chr17	14757156	14757156	+	4.72218e-06	0.00235683	5.61798	NA	NA	NA
258212	chr17	15363480	15363480	+	1.89036e-05	0.00743307	-36.822	Iars	NA	NA
258698	chr17	16433570	16433570	+	4.8632e-06	0.00241363	-10.0972	NA	NA	NA
258753	chr17	16502572	16502572	+	4.1323e-09	4.01511e-06	37.8855	NA	NA	NA
258754	chr17	16503714	16503714	+	1.95249e-07	0.000142612	32.0312	NA	NA	NA
258824	chr17	16600106	16600106	+	1.02482e-05	0.00455795	36.5792	NA	NA	NA
258832	chr17	16632396	16632396	+	2.83333e-06	0.00153362	-22.2222	NA	NA	NA
260321	chr17	20386455	20386455	+	3.94764e-06	0.0020273	-29.8934	NA	NA	NA
260375	chr17	20568700	20568700	+	2.39799e-38	2.06786e-34	37.6984	NA	NA	NA
260389	chr17	20594364	20594364	+	7.25429e-07	0.000467223	-22.4151	NA	NA	NA
260435	chr17	20775922	20775922	+	2.76942e-14	4.81646e-11	40.6205	NA	NA	NA
260449	chr17	20871778	20871778	+	3.78272e-50	7.8287e-46	-88.1467	NA	NA	NA
260708	chr17	21677077	21677077	+	4.75666e-06	0.00236833	15.7911	NA	Gcnt2	Gcnt2
261320	chr17	24006942	24006942	+	3.6125e-11	4.54954e-08	63.9785	Sirt5	NA	NA
261782	chr17	24936745	24936745	+	2.69566e-06	0.00147072	-18.8215	NA	NA	NA
261839	chr17	25199138	25199138	+	9.52037e-16	1.8885e-12	-44.9153	NA	NA	NA
261917	chr17	25806036	25806036	+	8.65414e-07	0.00054671	-23.239	NA	NA	NA
262046	chr17	26791343	26791343	+	2.15482e-05	0.00821795	-34.8666	Eef1e1	NA	NA
262940	chr17	29730949	29730949	+	2.42839e-13	3.79782e-10	33.6336	NA	Cdyl	NA
263013	chr17	30108709	30108709	+	6.4515e-18	1.55256e-14	-79.0189	NA	NA	NA
263180	chr17	30966910	30966910	+	6.42264e-07	0.000418435	-12.966	Pxdc1	NA	Pxdc1
264035	chr17	36131096	36131096	+	1.72766e-06	0.00099413	72.9437	Mboat1	NA	NA
264452	chr17	40195824	40195824	+	8.23551e-07	0.000524436	83.4057	NA	NA	NA
264496	chr17	41851478	41851478	+	1.68727e-07	0.00012516	-83.2384	Dcdc2	NA	NA
264737	chr17	42441077	42441077	+	3.75809e-06	0.00194605	-15.8856	NA	NA	NA
265251	chr17	44679084	44679084	+	5.18939e-09	4.93412e-06	-21.7297	NA	NA	NA
265588	chr17	45819695	45819695	+	7.61153e-06	0.00350321	10.3358	NA	NA	NA
265687	chr17	47087286	47087286	+	5.60366e-10	6.14698e-07	-62.8313	NA	NA	NA
265901	chr17	49786133	49786133	+	1.15063e-25	4.82706e-22	-75.343	NA	NA	NA
266691	chr17	56124891	56124891	+	1.98277e-06	0.00112221	-24.1072	Map3k8	NA	NA
267209	chr17	58789297	58789297	+	1.60898e-07	0.000119782	-35.9136	NA	NA	NA
267252	chr17	60011529	60011529	+	8.94141e-07	0.000563036	-23.4386	NA	NA	NA
267253	chr17	60011539	60011539	+	8.297e-07	0.000526193	-20.6968	NA	NA	NA
267295	chr17	60292392	60292392	+	1.70953e-16	3.62256e-13	-40.8602	NA	NA	NA
267367	chr17	60543329	60543329	+	8.25221e-07	0.000524961	-21.4704	NA	NA	NA
267976	chr17	66325363	66325363	+	1.87681e-57	5.06639e-53	61.2216	NA	Actn2	NA
268182	chr17	68397271	68397271	+	8.3313e-06	0.00378954	11.4118	NA	NA	NA
268727	chr17	70650905	70650905	+	2.77416e-05	0.00986493	-7.8534	NA	NA	NA
269012	chr17	71143517	71143517	+	2.40211e-05	0.00891463	19.2577	NA	NA	NA
269850	chr17	75159371	75159371	+	4.36517e-28	2.16819e-24	-47.8055	NA	NA	NA
270010	chr17	75934944	75934944	+	2.92857e-06	0.001577	-11.3138	NA	NA	NA
270241	chr17	76557862	76557862	+	1.60246e-06	0.000926382	21.239	Camk1d	NA	NA
270438	chr17	77208853	77208853	+	5.29283e-09	5.00946e-06	37.8774	Optn	NA	NA
270566	chr17	77411890	77411890	+	4.14763e-10	4.63995e-07	-31.8127	NA	NA	NA
270874	chr17	78179674	78179674	+	7.13747e-06	0.00332945	-55.0411	NA	NA	NA
271180	chr17	78961742	78961742	+	2.8077e-05	0.00996706	7.32695	Nmt2	NA	Nmt2
271502	chr17	80555288	80555288	+	2.45362e-05	0.00905169	-14.9924	Rsu1	NA	NA
271792	chr17	81992770	81992770	+	1.33644e-11	1.76546e-08	26.5838	Cacnb2	NA	NA
273396	chr17	87863269	87863269	+	1.191e-06	0.000717931	-12.3624	NA	NA	NA
273651	chr17	89414949	89414949	+	9.8501e-06	0.00439663	7.90267	NA	NA	NA
274153	chr18	415883	415883	+	2.76446e-06	0.00150429	10.4061	NA	NA	NA
274395	chr18	1866113	1866113	+	9.60968e-06	0.0043079	-3.97351	NA	Snrpd1	Snrpd1
275406	chr18	5886433	5886433	+	1.16372e-09	1.2123e-06	-18.0106	NA	NA	NA
275908	chr18	8169343	8169343	+	1.16712e-06	0.000704905	-20.2592	Cdh2	NA	NA
276017	chr18	8584084	8584084	+	3.22955e-14	5.53912e-11	57.0983	NA	NA	NA
276074	chr18	11254841	11254841	+	5.34156e-09	5.04788e-06	20.0176	NA	NA	NA
276615	chr18	15276347	15276347	+	7.5242e-06	0.00347872	-16.1124	NM_001101000	NA	NA
277669	chr18	24328733	24328733	+	3.56297e-06	0.00186053	-8.01941	NA	NA	NA
278339	chr18	25937742	25937742	+	4.10201e-06	0.0020979	22.7	Camk4	NA	NA
278395	chr18	26307755	26307755	+	1.56591e-09	1.60701e-06	-70.6154	NA	NA	NA
278755	chr18	27207373	27207373	+	1.72655e-05	0.00686727	-21.2239	Pkd2l2	NA	NA
279369	chr18	28526433	28526433	+	4.28371e-20	1.18735e-16	-65.9104	NA	NA	NA
279884	chr18	29362714	29362714	+	3.35164e-15	6.28689e-12	-77.8127	Slc4a9	NA	NA
280112	chr18	30024496	30024496	+	8.36618e-11	1.00278e-07	-34.9462	NM_053933	Pcdha6	Pcdha6
280176	chr18	30283948	30283948	+	6.40295e-07	0.00041759	25.317	NA	NA	NA
280560	chr18	30905101	30905101	+	3.0558e-07	0.000214867	-35.1818	NM_001037140	NM_001037153	NM_001037153
281284	chr18	32596021	32596021	+	1.47164e-05	0.0060752	17.0728	AABR07031756.1	NA	NA
281681	chr18	36829258	36829258	+	2.69743e-05	0.00966404	4.24242	Tcerg1	NA	Tcerg1
281838	chr18	38412909	38412909	+	1.00321e-12	1.47251e-09	-17.5789	NA	NA	NA
281839	chr18	38412930	38412930	+	3.97949e-13	6.1158e-10	17.4216	NA	NA	NA
281902	chr18	39902860	39902860	+	2.43392e-07	0.000174098	-24.3518	NA	NA	NA
282532	chr18	46958529	46958529	+	1.11687e-05	0.00490057	6.3197	NA	NA	NA
283531	chr18	51844320	51844320	+	1.63041e-05	0.00658613	23.8891	NA	NA	NA
283759	chr18	52957243	52957243	+	6.23065e-07	0.000407657	14.5035	Slc12a2	NA	NA
283862	chr18	53231298	53231298	+	1.36228e-08	1.19973e-05	-22.7637	Fbn2	NA	NA
284276	chr18	55848794	55848794	+	8.05697e-11	9.7134e-08	-33.0443	NA	NA	NA
285229	chr18	58328173	58328173	+	4.69821e-22	1.47324e-18	29.4554	Napg	NA	NA
285445	chr18	59591826	59591826	+	4.40528e-14	7.43246e-11	-63.2033	NA	NA	NA
285917	chr18	60772952	60772952	+	2.63507e-05	0.00951269	12.1566	NA	NA	NA
287359	chr18	65506394	65506394	+	2.25709e-05	0.00848291	-13.3333	NA	Tcf4	NA
287864	chr18	69473791	69473791	+	6.84825e-21	1.97764e-17	-31.8996	NA	NA	NA
288174	chr18	69990465	69990465	+	6.95979e-17	1.50041e-13	42.2178	NA	NA	NA
288586	chr18	70789431	70789431	+	1.57423e-05	0.00640716	-28.7684	NA	NA	NA
290603	chr18	75662139	75662139	+	2.00029e-29	1.07995e-25	-83.7253	NA	NA	NA
290817	chr18	76785766	76785766	+	3.07895e-09	3.04403e-06	41.0356	Pqlc1	NA	NA
291106	chr18	77289142	77289142	+	1.58421e-14	2.81834e-11	-45.9159	Nfatc1	NA	NA
291536	chr18	78271189	78271189	+	2.20869e-06	0.00123432	-19.0713	NA	NA	NA
291641	chr18	78796275	78796275	+	1.07924e-26	4.82068e-23	-86.3489	NA	NA	NA
291766	chr18	79273134	79273134	+	8.28565e-07	0.00052601	-16.5319	NA	NA	NA
292244	chr18	80108847	80108847	+	5.47579e-06	0.00266442	-13.9118	NA	NA	NA
292465	chr18	80791633	80791633	+	4.12399e-06	0.00210567	-52.1447	NA	NA	NA
293426	chr19	1060789	1060789	+	4.28228e-07	0.000288997	6.9071	Cdh5	NA	NA
293895	chr19	9633055	9633055	+	7.61977e-09	7.08226e-06	21.5612	Slc38a7	NA	NA
293975	chr19	9770340	9770340	+	4.23267e-30	2.43331e-26	-67.5058	Ndrg4	NA	NA
294057	chr19	9854276	9854276	+	5.21157e-06	0.00256399	-9.91736	NA	NA	NA
294444	chr19	10314446	10314446	+	2.24305e-14	3.94522e-11	-51.8519	NA	NA	NA
294749	chr19	10715519	10715519	+	1.42864e-05	0.00593873	37.3377	NA	NA	NA
296257	chr19	16040733	16040733	+	1.49449e-05	0.0061491	-16.5913	NA	NA	NA
296364	chr19	16350672	16350672	+	5.39269e-06	0.00263431	-9.93754	NA	NA	NA
296640	chr19	16689511	16689511	+	4.04858e-08	3.3162e-05	-18.2817	NA	NA	NA
297117	chr19	17699658	17699658	+	8.87815e-16	1.77243e-12	-34.9959	NA	NA	NA
298014	chr19	20371963	20371963	+	9.63726e-07	0.000599556	10.9948	Zfp423	NA	NA
299052	chr19	23403476	23403476	+	9.85799e-07	0.00061145	-25.7726	NA	Sall1	NA
299118	chr19	23843648	23843648	+	9.27322e-09	8.44215e-06	31.342	NA	NA	NA
300374	chr19	25668345	25668345	+	1.93659e-49	3.64361e-45	-60.9263	Cacna1a	NA	NA
300965	chr19	26038374	26038374	+	2.59605e-05	0.00940941	-25.5333	MAST1	NA	NA
301384	chr19	29795566	29795566	+	4.89362e-06	0.00242486	-34.5679	Inpp4b	NA	NA
301514	chr19	30748565	30748565	+	2.11115e-91	1.31077e-85	-87.1277	NA	NA	NA
301962	chr19	31976585	31976585	+	7.2447e-11	8.78531e-08	30.3297	NA	NA	NA
302134	chr19	32321490	32321490	+	2.05935e-06	0.00116131	23.0439	Mmaa	NA	NA
302527	chr19	33184208	33184208	+	1.51067e-17	3.51289e-14	-47.536	NA	NA	NA
302688	chr19	34130523	34130523	+	1.68001e-18	4.20598e-15	42.2237	NA	NA	NA
302751	chr19	34255998	34255998	+	1.37594e-06	0.000812062	-34.9461	Arhgap10	NA	NA
303042	chr19	37179976	37179976	+	1.1781e-08	1.05094e-05	25.133	NA	RGD621098	RGD621098
304148	chr19	39213939	39213939	+	4.08429e-15	7.5697e-12	-65.5099	NA	NA	NA
304357	chr19	39735103	39735103	+	4.31488e-34	2.98894e-30	64.9485	NA	NA	NA
304462	chr19	40053055	40053055	+	7.46187e-06	0.00345482	-24.9708	NA	NA	NA
306668	chr19	45743415	45743415	+	2.18273e-30	1.31574e-26	-81.2987	NA	NA	NA
306828	chr19	46186645	46186645	+	2.36849e-05	0.00882667	7.76699	NA	NA	NA
307189	chr19	47200820	47200820	+	1.44471e-05	0.00598791	-40.8163	NA	NA	NA
307236	chr19	47260386	47260386	+	8.5955e-06	0.0038926	-21.2018	NA	NA	NA
307720	chr19	49191598	49191598	+	1.48057e-06	0.000864775	-40.9331	NA	NA	NA
307746	chr19	49269559	49269559	+	2.31911e-06	0.00128906	-32.9004	NA	NA	NA
307835	chr19	49463515	49463515	+	5.49984e-17	1.19815e-13	-50.4232	Cenpn	NA	NA
307922	chr19	49610627	49610627	+	4.7526e-06	0.00236821	-28.1734	NA	NA	NA
308113	chr19	49872639	49872639	+	6.67881e-08	5.29595e-05	-22.2193	Cmip	NA	NA
308157	chr19	49921028	49921028	+	3.44522e-11	4.38333e-08	-60.5068	Cmip	NA	NA
308320	chr19	50101299	50101299	+	5.40517e-64	2.5815e-59	-86.5601	Plcg2	NA	NA
308678	chr19	51293197	51293197	+	4.70777e-11	5.82262e-08	-40.2586	Cdh13	NA	NA
308680	chr19	51293243	51293243	+	3.13637e-14	5.39419e-11	41.3499	Cdh13	NA	NA
308733	chr19	51408210	51408210	+	1.20634e-05	0.00523001	9.38609	Cdh13	NA	NA
309196	chr19	52245561	52245561	+	1.23475e-05	0.00532014	-21.0792	Dnaaf1	NA	NA
309730	chr19	52820032	52820032	+	2.45e-06	0.00135696	-15.2685	NA	NA	NA
309777	chr19	52901819	52901819	+	5.32188e-06	0.00260382	22.5253	NA	NA	NA
309798	chr19	52966364	52966364	+	1.35564e-22	4.42992e-19	-55.0556	NA	NA	NA
310348	chr19	53413476	53413476	+	1.00173e-10	1.18694e-07	51.161	NA	NA	NA
310362	chr19	53425610	53425610	+	1.64952e-05	0.0066417	-26.0069	NA	NA	NA
311600	chr19	55080357	55080357	+	1.46802e-37	1.21528e-33	-50.6616	NA	NA	NA
312108	chr19	55504682	55504682	+	2.43274e-05	0.0089907	-9.04523	Cbfa2t3	NA	NA
312119	chr19	55520400	55520400	+	1.42519e-05	0.00593076	24.7465	NA	NA	NA
312468	chr19	55956830	55956830	+	2.01673e-12	2.92557e-09	-55.6667	NA	Sult5a1	NA
312481	chr19	55977756	55977756	+	2.45798e-06	0.00136017	10.1124	Sult5a1	NA	Sult5a1
312718	chr19	56238678	56238678	+	6.43293e-07	0.000418563	9.64912	NA	NA	NA
313528	chr19	57418793	57418793	+	6.538e-18	1.56127e-14	-64.2664	RGD1559896	NA	NA
313782	chr19	57558022	57558022	+	2.44267e-06	0.00135411	9.01983	NA	Trim67	NA
314047	chr19	57878868	57878868	+	1.5133e-31	9.78722e-28	51.7078	Disc1	NA	NA
314150	chr19	58120488	58120488	+	1.77684e-05	0.00705095	-6.89655	NA	NA	NA
315356	chr19	60325267	60325267	+	3.59689e-06	0.00187352	28.8699	Pard3	NA	NA
315514	chr19	61337565	61337565	+	1.70516e-08	1.47245e-05	-36.7645	Nrp1	NA	NA
315691	chr2	549827	549827	+	9.10609e-09	8.31242e-06	35.1157	NA	NA	NA
315695	chr2	549935	549935	+	3.60662e-08	2.9738e-05	-30.1221	NA	NA	NA
315712	chr2	550986	550986	+	1.9547e-07	0.000142612	9.71091	NA	NA	NA
315715	chr2	551009	551009	+	5.84726e-13	8.70609e-10	10.8896	NA	NA	NA
315772	chr2	1530780	1530780	+	2.20276e-06	0.00123211	73.4435	Cast	NA	NA
316210	chr2	5841018	5841018	+	5.47011e-07	0.000362462	-19.8625	NA	NA	NA
316262	chr2	7579556	7579556	+	2.10197e-18	5.15838e-15	22.1918	NA	NA	NA
316656	chr2	12017494	12017494	+	1.64795e-05	0.0066417	-18.2161	NA	NA	NA
316703	chr2	12752847	12752847	+	9.83644e-06	0.00439663	-30.233	NA	NA	NA
317919	chr2	23288688	23288688	+	2.02036e-11	2.62976e-08	-26.3595	Bhmt2	NA	Bhmt2
318079	chr2	23710775	23710775	+	1.46081e-05	0.00603449	-24.1176	NA	NA	NA
318080	chr2	23710777	23710777	+	3.19614e-07	0.000222968	-25.8824	NA	NA	NA
318678	chr2	25028381	25028381	+	2.99087e-06	0.00160083	19.7997	NA	NA	NA
318991	chr2	25733071	25733071	+	8.22805e-06	0.00374864	-12.7187	NA	NA	NA
319042	chr2	25865565	25865565	+	1.63277e-05	0.00659136	-14.5719	Arhgef28	NA	NA
319184	chr2	26237081	26237081	+	2.18904e-05	0.00829242	-28.8732	NA	NA	NA
320373	chr2	28813536	28813536	+	4.18784e-11	5.22116e-08	-68.2692	NA	NA	NA
321190	chr2	30949123	30949123	+	9.57631e-11	1.13903e-07	-31.8542	NA	NA	NA
321191	chr2	30949135	30949135	+	1.57648e-06	0.000913916	-23.1904	NA	NA	NA
321202	chr2	30964038	30964038	+	8.15632e-40	8.09793e-36	-85.2471	NA	NA	NA
321416	chr2	31971837	31971837	+	2.30923e-07	0.000166522	7.69231	NA	NA	NA
321452	chr2	32295981	32295981	+	1.43478e-27	6.85249e-24	-72.8822	NA	NA	NA
321957	chr2	34694112	34694112	+	2.19213e-19	5.89199e-16	-83.2177	NA	NA	NA
322290	chr2	38330089	38330089	+	1.61498e-05	0.00653656	-7.00335	NA	NA	NA
322298	chr2	38337796	38337796	+	1.23528e-06	0.000740306	-24.4159	NA	NA	NA
322760	chr2	41304368	41304368	+	1.03127e-05	0.0045768	-12.069	Pde4d	NA	NA
323491	chr2	44807831	44807831	+	2.36606e-05	0.00882667	3.52564	NA	NA	NA
323963	chr2	46360490	46360490	+	1.69073e-18	4.21582e-15	35.6426	NA	NA	NA
325019	chr2	54502300	54502300	+	9.98474e-16	1.9743e-12	-44.9863	NA	C6	NA
325147	chr2	54981788	54981788	+	4.28808e-08	3.48935e-05	23.9201	NA	NA	NA
326539	chr2	62712887	62712887	+	3.02255e-06	0.00161362	19.6258	NA	NA	NA
326908	chr2	70230192	70230192	+	1.22389e-08	1.08555e-05	-18.325	NA	NA	NA
327400	chr2	79636765	79636765	+	9.84793e-06	0.00439663	-16.0891	NA	NA	NA
327401	chr2	79636805	79636805	+	2.72331e-05	0.0097231	-12.0318	NA	NA	NA
328090	chr2	84669946	84669946	+	1.56193e-09	1.60557e-06	-44.9742	NA	Cct5	NA
328892	chr2	94870241	94870241	+	1.11764e-05	0.00490057	-14.3555	NA	NA	NA
329779	chr2	106159425	106159425	+	8.31037e-16	1.66443e-12	-25.8537	NA	NA	NA
330114	chr2	112927448	112927448	+	1.23333e-06	0.000739853	-41.0487	Nceh1	NA	NA
330206	chr2	113162585	113162585	+	3.52079e-20	9.80262e-17	80.8665	Fndc3b	NA	NA
330214	chr2	113208116	113208116	+	1.98549e-05	0.00775314	-9.66498	Fndc3b	NA	NA
331566	chr2	120623989	120623989	+	2.28969e-14	4.01587e-11	-52.2246	NA	NA	NA
331576	chr2	120642515	120642515	+	3.91955e-11	4.91629e-08	32.5898	NA	NA	NA
331854	chr2	121898809	121898809	+	1.93618e-06	0.00109683	-23.5659	NA	NA	NA
332528	chr2	124408936	124408936	+	5.57502e-13	8.3609e-10	-88.0065	NA	NA	NA
332637	chr2	125271726	125271726	+	1.59775e-05	0.00647948	-7.44829	NA	NA	NA
334676	chr2	142732476	142732476	+	9.13962e-39	8.34499e-35	48.8889	NA	NA	NA
334688	chr2	142742283	142742283	+	1.04892e-43	1.30251e-39	37.0546	NA	NA	NA
334773	chr2	142971270	142971270	+	7.12784e-06	0.00332746	10.2564	NA	NA	NA
336559	chr2	161034621	161034621	+	3.03964e-06	0.00162135	-9.12217	NA	NA	NA
337879	chr2	178509568	178509568	+	5.48954e-06	0.00266902	-38.8444	Rxfp1	NA	NA
338200	chr2	182010347	182010347	+	2.36885e-07	0.000169835	10.5441	NA	Fga	NA
338474	chr2	183175812	183175812	+	8.39187e-06	0.00381151	11.9099	Trim2	NA	NA
338912	chr2	184376540	184376540	+	3.19591e-07	0.000222968	26.1146	NA	NA	NA
340250	chr2	187995141	187995141	+	1.6222e-05	0.00656151	-4.39278	Arhgef2	NA	NA
341037	chr2	188917701	188917701	+	1.68328e-05	0.00672964	-22.378	Kcnn3	NA	NA
341477	chr2	189639094	189639094	+	2.57293e-13	4.0037e-10	24.0939	NA	NA	NA
341531	chr2	189827444	189827444	+	1.16506e-08	1.04081e-05	32.0059	NA	NA	NA
341726	chr2	192869031	192869031	+	1.47379e-08	1.2888e-05	24.7148	NA	NA	NA
341782	chr2	193596195	193596195	+	1.3979e-21	4.23378e-18	-71.6667	NA	NA	NA
343208	chr2	198500373	198500373	+	1.32763e-05	0.00562275	-9.41176	NA	NA	NA
344975	chr2	204255609	204255609	+	8.50464e-20	2.33644e-16	35.4839	NA	NA	Mab21l3
344976	chr2	204255619	204255619	+	2.73795e-09	2.72425e-06	-37.8066	NA	NA	Mab21l3
344999	chr2	204321059	204321059	+	2.46617e-08	2.08894e-05	-37.356	Slc22a15	NA	NA
345445	chr2	206017745	206017745	+	5.22021e-09	4.95584e-06	-28.122	NA	NA	NA
345458	chr2	206051336	206051336	+	3.0698e-30	1.83267e-26	26.6178	NA	NA	NA
345496	chr2	206118816	206118816	+	1.15744e-21	3.54003e-18	-29.5889	Syt6	NA	NA
346300	chr2	209010762	209010762	+	2.51559e-13	3.92431e-10	-56.7505	NA	NA	NA
346648	chr2	210382024	210382024	+	5.70242e-08	4.5921e-05	-74.1589	NA	Alx3	NA
346836	chr2	210939254	210939254	+	4.44727e-07	0.000299806	-65.0531	NA	Gpr61	NA
347125	chr2	211342743	211342743	+	4.80515e-09	4.60404e-06	49.8483	NA	NA	NA
347199	chr2	211633534	211633534	+	6.80327e-48	1.11158e-43	47.6852	Stxbp3	NA	NA
347224	chr2	211681383	211681383	+	2.08901e-06	0.00117283	-10.4041	NA	Fndc7	NA
347455	chr2	212925161	212925161	+	3.90972e-17	8.66951e-14	81.9396	Ntng1	NA	NA
348203	chr2	221536698	221536698	+	3.04623e-12	4.328e-09	-77.8788	NA	NA	NA
349239	chr2	227065056	227065056	+	5.18904e-25	2.03909e-21	-85.95	NA	NA	NA
349305	chr2	227249503	227249503	+	7.03038e-10	7.57814e-07	-20.0611	NA	NA	NA
349434	chr2	227658859	227658859	+	2.72743e-05	0.0097322	-11.6874	Prss12	NA	Prss12
349541	chr2	228501991	228501991	+	2.6722e-05	0.0096069	-11.5557	NA	NA	NA
349590	chr2	229045679	229045679	+	1.44236e-06	0.00084484	-49.6569	NA	NA	NA
349743	chr2	230369491	230369491	+	1.54492e-05	0.00631749	-20.3844	NM_001047887	NA	NA
349748	chr2	230392490	230392490	+	1.20268e-05	0.00522545	8.8785	NM_001047887	NA	NA
349938	chr2	231496516	231496516	+	7.00714e-06	0.00328098	-28.2101	NA	NA	NA
350225	chr2	232138625	232138625	+	4.4835e-06	0.00226134	-9.56091	NA	NA	NA
350619	chr2	233651093	233651093	+	4.60008e-19	1.2051e-15	-40.6231	NA	NA	NA
350797	chr2	235562798	235562798	+	1.09443e-05	0.00480898	7.1066	NA	NA	NA
351160	chr2	236290809	236290809	+	5.81135e-07	0.000382394	-37.751	Lef1	NA	NA
351163	chr2	236292472	236292472	+	4.6575e-19	1.21502e-15	35.7897	Lef1	NA	NA
351460	chr2	237622891	237622891	+	1.07432e-28	5.46739e-25	-46.5344	NA	NA	NA
351468	chr2	237638301	237638301	+	4.45564e-34	3.04001e-30	-50.8304	NA	NA	NA
352214	chr2	240878522	240878522	+	1.82747e-23	6.30353e-20	46.5278	Nfkb1	NA	NA
352829	chr2	243797459	243797459	+	3.54893e-06	0.00185632	11.5646	NA	NA	NA
353366	chr2	248691264	248691264	+	9.21638e-08	7.14389e-05	-64.1057	NA	NA	NA
354154	chr2	251498249	251498249	+	5.94164e-06	0.00286367	-6.27721	NA	NA	NA
354608	chr2	252125912	252125912	+	1.74229e-09	1.77627e-06	-52.439	Lpar3	NA	NA
354627	chr2	252187083	252187083	+	1.10703e-18	2.80542e-15	-70.3017	NA	NA	NA
355030	chr2	253846217	253846217	+	2.99825e-06	0.0016034	-33.3333	NA	NA	NA
355066	chr2	254130343	254130343	+	8.44058e-06	0.00383083	-14.0057	NA	NA	NA
355336	chr2	255473012	255473012	+	2.61508e-06	0.00143431	37.479	NA	NA	NA
355443	chr2	256850600	256850600	+	5.79135e-13	8.64357e-10	35.0873	NA	NA	NA
355712	chr2	257749694	257749694	+	1.44378e-05	0.00598791	-5.91716	Ak5	NA	NA
356519	chr2	260046348	260046348	+	1.11122e-09	1.16346e-06	24.4444	St6galnac3	NA	NA
356606	chr2	260283915	260283915	+	1.07483e-06	0.000655538	-19.2547	St6galnac3	NA	NA
356618	chr2	260300764	260300764	+	7.21695e-06	0.00335957	17.5147	St6galnac3	NA	NA
356967	chr2	261083858	261083858	+	1.61516e-10	1.86744e-07	-77.0947	Tnni3k	NA	NA
357727	chr20	2169958	2169958	+	4.19851e-12	5.91102e-09	-45.5857	NA	Trim40	Trim40
357783	chr20	2499985	2499985	+	8.2293e-06	0.00374864	-11.5794	NA	NA	Trim39
357863	chr20	2574487	2574487	+	1.78925e-06	0.00102105	30.7692	NA	NA	NA
358314	chr20	3445818	3445818	+	6.59117e-06	0.00313107	-20.5362	NA	NA	NA
358323	chr20	3451695	3451695	+	2.5658e-08	2.16447e-05	-16.0062	NA	NA	NA
358359	chr20	3534263	3534263	+	2.11612e-31	1.35449e-27	-37.5715	NR_029398	NA	NR_029398
358449	chr20	3586360	3586360	+	1.70504e-09	1.74116e-06	-69.1598	NA	Gtf2h4	NA
358655	chr20	3807446	3807446	+	1.8735e-08	1.6111e-05	21.856	NA	NA	NA
358848	chr20	3897128	3897128	+	4.2291e-31	2.66413e-27	-53.8012	NA	NA	NA
358952	chr20	4149526	4149526	+	4.45436e-28	2.19493e-24	-45.6376	Btnl2	NA	NA
359030	chr20	4350026	4350026	+	1.03742e-35	7.66803e-32	-50.5376	C4a	Notch4	NA
359204	chr20	4407253	4407253	+	7.60279e-06	0.00350179	-5.19481	C4a	NA	NA
359557	chr20	4556393	4556393	+	2.00819e-06	0.00113556	-34.9229	C2	NA	NA
359674	chr20	4667037	4667037	+	6.27178e-06	0.00299539	15.2729	RT1-CE1	NA	NA
359675	chr20	4667041	4667041	+	2.11086e-17	4.80068e-14	22.2802	RT1-CE1	NA	NA
359752	chr20	4801763	4801763	+	8.90493e-06	0.00401225	-14.4492	NM_001008837	NA	NA
360048	chr20	5023839	5023839	+	3.74176e-07	0.000257274	29.8626	NA	Msh5	NA
360183	chr20	5094016	5094016	+	2.57346e-05	0.00934937	24.7141	NA	Abhd16a	NA
360500	chr20	5453516	5453516	+	4.11668e-24	1.5035e-20	-52.4038	Wdr46	NA	NA
360507	chr20	5453658	5453658	+	1.28909e-27	6.25289e-24	-48.9362	Wdr46	NA	NA
360584	chr20	5478174	5478174	+	1.15231e-13	1.88275e-10	-38.1757	NA	Zbtb22	NA
360666	chr20	5529221	5529221	+	4.63348e-08	3.75565e-05	23.6453	NA	Phf1	NA
360676	chr20	5531490	5531490	+	2.97853e-09	2.95416e-06	31.2783	NA	Phf1	NA
360881	chr20	5643551	5643551	+	1.22889e-05	0.00530222	-22.7481	NA	NA	NA
361014	chr20	5742977	5742977	+	5.31043e-10	5.84597e-07	21.0244	NA	NA	NA
361921	chr20	6652149	6652149	+	1.76724e-15	3.37613e-12	-17.5214	Ppil1	NA	NA
361958	chr20	6678231	6678231	+	2.20379e-05	0.00833812	-22.6811	Ppil1	NA	NA
362023	chr20	6768627	6768627	+	9.76596e-09	8.81319e-06	-53.9007	Ppil1	NA	NA
362159	chr20	6932893	6932893	+	2.30172e-07	0.000166173	13.0217	Grm4	NA	NA
362206	chr20	6977959	6977959	+	4.85778e-21	1.42943e-17	-47.7472	Grm4	NA	NA
362821	chr20	7518003	7518003	+	1.30672e-06	0.000775633	-39.5626	Anks1a	NA	NA
362944	chr20	7630046	7630046	+	4.03525e-09	3.93313e-06	30.0969	Anks1a	NA	NA
362995	chr20	7649305	7649305	+	2.29108e-38	2.02952e-34	-61.2957	NA	Tcp11	NA
363235	chr20	7791827	7791827	+	2.84372e-07	0.000201553	26.6353	Def6	NA	NA
363386	chr20	7886321	7886321	+	1.13349e-07	8.65633e-05	-48.1742	NA	NA	NA
363630	chr20	8095673	8095673	+	1.5648e-05	0.0063792	-28.4262	NA	NA	NA
363837	chr20	8244281	8244281	+	2.40391e-13	3.77087e-10	43.5553	NA	Tbc1d22b	NA
363914	chr20	8359592	8359592	+	5.90339e-15	1.07487e-11	-49.4377	Cmtr1	NA	NA
363943	chr20	8400388	8400388	+	2.85871e-06	0.00154475	-19.5153	NA	NA	NA
364295	chr20	8740315	8740315	+	5.12213e-16	1.04269e-12	-85.3306	Zfand3	NA	NA
364896	chr20	9861053	9861053	+	1.0139e-06	0.000624513	-34.5852	NA	NA	NA
364924	chr20	9891800	9891800	+	2.9548e-21	8.77784e-18	-58.7069	NA	NA	NA
365162	chr20	10151349	10151349	+	7.7551e-06	0.00356137	-62.9128	Pde9a	NA	NA
365372	chr20	10446951	10446951	+	1.06637e-08	9.58156e-06	-43.169	NA	NA	NA
365848	chr20	11238532	11238532	+	4.69329e-12	6.57779e-09	-50.1752	NA	Pwp2	NA
365971	chr20	11360219	11360219	+	2.18695e-05	0.00829242	6.45727	NA	NA	NA
366705	chr20	12273393	12273393	+	1.83899e-05	0.00726328	-19.8462	Col18a1	NA	NA
368446	chr20	17773212	17773212	+	1.19781e-08	1.06547e-05	-66.0303	NA	NA	NA
368543	chr20	18366540	18366540	+	6.51106e-11	7.91111e-08	-80.0102	NA	NA	NA
369239	chr20	19468746	19468746	+	4.43637e-17	9.73303e-14	-46.5517	NA	NA	NA
369277	chr20	19549555	19549555	+	1.21493e-05	0.0052603	-33.0189	NA	NA	NA
370658	chr20	22063622	22063622	+	1.63568e-05	0.00659881	-32.3107	Zfp365	NA	NA
370706	chr20	22136700	22136700	+	2.71783e-06	0.00148021	-26.2158	NA	NA	NA
371220	chr20	23106303	23106303	+	3.31436e-06	0.00174835	-15.6226	NA	NA	NA
371243	chr20	23149426	23149426	+	2.91309e-26	1.28275e-22	-87.2566	NA	NA	NA
371452	chr20	26041422	26041422	+	2.12352e-13	3.36338e-10	-29.6748	Lrrtm3	NA	NA
372885	chr20	30290447	30290447	+	4.50864e-14	7.58623e-11	60.3111	NA	Slc29a3	NA
372911	chr20	30353603	30353603	+	1.23398e-13	2.0109e-10	-38.0317	Unc5b	NA	NA
372999	chr20	30420968	30420968	+	5.63704e-21	1.6509e-17	55.4276	NA	NA	NA
373042	chr20	30556332	30556332	+	2.25076e-06	0.00125444	15.6456	NA	NA	NA
373053	chr20	30593289	30593289	+	4.77866e-11	5.88684e-08	35.6005	NA	NA	NA
373167	chr20	30847542	30847542	+	8.27581e-09	7.64624e-06	36.4385	Adamts14	NA	NA
373363	chr20	31137067	31137067	+	1.76859e-21	5.30474e-18	-28.6119	Lrrc20	NA	NA
373955	chr20	32020688	32020688	+	2.76322e-12	3.94396e-09	-59.9058	NA	NA	NA
374372	chr20	33531095	33531095	+	1.66841e-05	0.00669607	-18.966	Nepn	NA	NA
374548	chr20	34747607	34747607	+	8.71424e-44	1.10418e-39	97.1286	NA	NA	NA
374575	chr20	34818620	34818620	+	8.50054e-09	7.83056e-06	-29.138	NA	NA	NA
374812	chr20	37192940	37192940	+	5.40554e-15	9.87113e-12	33.7733	NA	NA	NA
375646	chr20	44098032	44098032	+	1.05241e-05	0.00465066	-7.77778	Lama4	NA	NA
375834	chr20	44480303	44480303	+	6.25026e-10	6.78435e-07	24.9174	Fyn	NA	NA
376208	chr20	45225004	45225004	+	5.12014e-12	7.13689e-09	-71.1293	Slc16a10	NA	NA
376714	chr20	46180897	46180897	+	7.43357e-06	0.00344429	-22.6583	Zbtb24	NA	NA
377185	chr20	46786184	46786184	+	2.36468e-05	0.00882667	-48.7013	NA	NA	NA
377268	chr20	46892305	46892305	+	1.07044e-05	0.0047169	-15.7926	NA	NA	NA
377369	chr20	47051416	47051416	+	4.47413e-10	4.98723e-07	-43.8185	NM_001037656	NA	NA
377652	chr20	47451551	47451551	+	2.71959e-05	0.00972099	-21.1974	NA	NA	NA
378214	chr20	48267276	48267276	+	3.78106e-14	6.44938e-11	-27.6383	NA	NA	NA
378217	chr20	48267322	48267322	+	2.95491e-24	1.1052e-20	32.0237	NA	NA	NA
378224	chr20	48277447	48277447	+	7.29169e-07	0.000469145	20.8365	LOC683897	NA	NA
378540	chr20	48867297	48867297	+	8.92273e-06	0.00401736	-27.9956	Qrsl1	NA	NA
378803	chr20	49415718	49415718	+	4.05608e-30	2.35358e-26	-62.9651	NA	NA	NA
378931	chr20	49642699	49642699	+	6.54422e-16	1.32351e-12	-68.0654	NA	NA	NA
379000	chr20	50005588	50005588	+	4.3924e-17	9.67073e-14	-69.0249	NA	NA	NA
379399	chr20	50846369	50846369	+	6.60411e-08	5.25013e-05	-22.1913	NA	NA	NA
379561	chr20	53149628	53149628	+	1.46303e-06	0.000855331	-28.7653	NA	NA	NA
379815	chr20	56181174	56181174	+	1.48501e-05	0.00611412	12.8787	NA	NA	NA
381775	chr3	5020417	5020417	+	6.40122e-14	1.06552e-10	-60.0654	NA	NA	NA
381818	chr3	5449044	5449044	+	6.62293e-09	6.19282e-06	-28.5848	Surf6	NA	NA
381891	chr3	5558179	5558179	+	4.29199e-06	0.00217968	-12.4987	NA	Cacfd1	NA
382542	chr3	6615903	6615903	+	2.28186e-06	0.0012695	-25.0324	NA	NA	NA
382970	chr3	7295639	7295639	+	1.08577e-15	2.1199e-12	34.8096	Ak8	NA	NA
383133	chr3	7574292	7574292	+	2.12909e-05	0.00816999	-18.0625	Cfap77	NA	NA
383321	chr3	7799515	7799515	+	1.7057e-05	0.00680173	-4.84129	NA	NA	NA
383597	chr3	8407362	8407362	+	1.26428e-06	0.000755499	24.643	NA	NA	NR_037382
384417	chr3	9257842	9257842	+	9.37708e-10	9.95219e-07	-14.7779	Aif1l	NA	NA
385296	chr3	10531648	10531648	+	4.01237e-07	0.000273757	-33.9145	NA	NA	NA
385346	chr3	10588995	10588995	+	2.30709e-05	0.00864727	-3.02491	Ncs1	NA	NA
385539	chr3	11097228	11097228	+	1.39165e-05	0.00584124	-35.6767	NA	NA	NA
386009	chr3	11573220	11573220	+	2.08143e-05	0.0080368	35.4041	NA	NA	NA
386347	chr3	11924759	11924759	+	1.57455e-15	3.02664e-12	-62.5954	Fam129b	NA	NA
386623	chr3	12529677	12529677	+	4.41999e-06	0.00223112	-17.7908	NA	NA	NA
386626	chr3	12559976	12559976	+	1.52481e-08	1.32967e-05	20.4477	NA	NA	NA
386703	chr3	12628009	12628009	+	1.12986e-18	2.85166e-15	-29.0323	NM_053709	NA	NA
386958	chr3	12966969	12966969	+	4.83029e-24	1.74362e-20	81.2129	NA	NA	NA
387621	chr3	14529187	14529187	+	1.17465e-17	2.75213e-14	-31.6264	Stom	NA	NA
387755	chr3	14873292	14873292	+	5.25593e-09	4.98213e-06	-36.2754	NA	NA	NA
387827	chr3	14972398	14972398	+	5.19146e-15	9.53629e-12	-64.1092	Dab2ip	NA	NA
388510	chr3	22049821	22049821	+	1.06117e-18	2.70023e-15	-44.2359	NA	Crb2	NA
388555	chr3	22541850	22541850	+	2.17936e-09	2.18597e-06	-52.8889	NA	NA	NA
388756	chr3	22860923	22860923	+	1.33703e-07	0.00010099	31.0057	Nek6	NA	NA
388822	chr3	23010698	23010698	+	1.31016e-05	0.00556397	-22.7107	Nr5a1	NA	NA
389140	chr3	26357580	26357580	+	2.05995e-05	0.00799361	-16.4732	NM_001107843	NA	NA
389225	chr3	28474885	28474885	+	2.51144e-05	0.00921028	-13.7291	Kynu	NA	NA
389467	chr3	30168325	30168325	+	1.50872e-07	0.000113132	-52.1712	NA	NA	NA
390358	chr3	38104652	38104652	+	6.77687e-06	0.00320458	-32.348	NA	NA	NA
391027	chr3	44548850	44548850	+	6.88618e-39	6.38132e-35	-48.9871	NA	NA	NA
391080	chr3	44752251	44752251	+	2.25394e-48	3.78223e-44	-92.4528	NA	NA	NA
391482	chr3	45955418	45955418	+	1.2631e-05	0.00541551	10.4447	NA	Wdsub1	Wdsub1
391580	chr3	46363822	46363822	+	2.30066e-05	0.00863099	-16.1768	NA	NA	NA
391584	chr3	46363863	46363863	+	4.07849e-08	3.33629e-05	-14.5528	NA	NA	NA
391585	chr3	46363885	46363885	+	1.40803e-05	0.00589095	-17.9059	NA	NA	NA
391587	chr3	46364291	46364291	+	9.61866e-07	0.000599077	-30.5963	NA	NA	NA
391891	chr3	47453749	47453749	+	8.18585e-06	0.00373707	9.90991	Tank	NA	Tank
392677	chr3	53867648	53867648	+	5.23617e-06	0.00256998	-12.6918	NA	NA	NA
392682	chr3	53909993	53909993	+	2.10106e-12	3.0408e-09	-41.4346	NA	NA	NA
393888	chr3	58167256	58167256	+	6.43809e-07	0.000418563	-34.4319	Dlx1	NA	NA
394069	chr3	58425486	58425486	+	3.81661e-07	0.000261262	24.1071	NA	NA	NA
394080	chr3	58442912	58442912	+	4.68363e-06	0.00234513	6.94485	NA	NA	Itga6
394204	chr3	58729936	58729936	+	8.13056e-11	9.78312e-08	46.005	NA	NA	NA
394653	chr3	59954940	59954940	+	1.2071e-05	0.00523001	-13.5648	NA	NA	NA
395159	chr3	61312700	61312700	+	2.17277e-07	0.000157413	-40.159	NA	NA	NA
395751	chr3	62033717	62033717	+	8.4259e-10	8.98876e-07	-46.0511	NA	NA	NA
396162	chr3	63171677	63171677	+	3.01767e-09	2.98821e-06	22.4419	Cyct	NA	NA
396870	chr3	65167909	65167909	+	3.30913e-06	0.00174708	-19.8326	NA	NA	NA
397900	chr3	76173444	76173444	+	2.57776e-07	0.000183751	14.7336	NA	NA	NA
399177	chr3	81928525	81928525	+	5.51839e-06	0.00268095	-9.86842	Prdm11	NA	NA
399575	chr3	82790134	82790134	+	9.05885e-09	8.30705e-06	-35.4775	NA	NA	NA
400396	chr3	93216130	93216130	+	2.36029e-08	2.00199e-05	-66.1779	Ehf	NA	Ehf
400431	chr3	93325828	93325828	+	6.13176e-21	1.78736e-17	-92.6158	NA	NA	NA
400434	chr3	93336095	93336095	+	8.03088e-06	0.00366902	-24.285	NA	NA	NA
401481	chr3	97549930	97549930	+	5.98825e-12	8.20746e-09	-79.4873	NA	NA	NA
402103	chr3	103967165	103967165	+	2.78082e-25	1.12114e-21	-57.134	NA	Chrm5	NA
405184	chr3	116552851	116552851	+	4.18608e-06	0.00212908	-12	NA	NA	NA
405318	chr3	117455965	117455965	+	1.36014e-05	0.00573699	-4.41767	Slc12a1	NA	NA
405450	chr3	117797643	117797643	+	6.94084e-06	0.00325731	60.362	NA	NA	NA
406473	chr3	121284042	121284042	+	9.31878e-11	1.11266e-07	-63.7427	Mertk	NA	NA
406756	chr3	121778498	121778498	+	8.7585e-15	1.57713e-11	-72.3748	NA	NA	NA
407391	chr3	123227391	123227391	+	6.64391e-09	6.2031e-06	-51.3126	NA	Slc4a11	NA
408657	chr3	129810061	129810061	+	2.36979e-20	6.7185e-17	-87.3162	NA	NA	NA
409326	chr3	138115885	138115885	+	2.14499e-06	0.00120305	-8.69565	NA	NA	NA
410971	chr3	146543378	146543378	+	1.68257e-11	2.20861e-08	-24.1292	NA	NA	NA
411380	chr3	147572953	147572953	+	1.17504e-10	1.37913e-07	-79.1648	NA	NA	NA
411644	chr3	147915255	147915255	+	2.74823e-05	0.00978393	-28.7391	NA	NA	NA
412267	chr3	148964033	148964033	+	8.77606e-06	0.00395993	-15.1282	NA	NA	NA
412445	chr3	149272445	149272445	+	1.32588e-24	5.08155e-21	-58.2777	NA	NA	NA
412465	chr3	149294125	149294125	+	7.70442e-06	0.00354072	-34.6878	NA	NA	NA
412468	chr3	149298418	149298418	+	2.13442e-05	0.00817106	-17.4451	NA	NA	NA
412474	chr3	149300244	149300244	+	2.53294e-08	2.14257e-05	-39.4393	NA	NA	NA
413000	chr3	150798319	150798319	+	3.82588e-10	4.31108e-07	-28.7898	NA	NA	NA
413100	chr3	151012138	151012138	+	2.66136e-14	4.64152e-11	-55.2469	Ggt7	NA	NA
413206	chr3	151142019	151142019	+	6.64213e-14	1.10266e-10	37.354	NA	Myh7b	NA
413208	chr3	151142067	151142067	+	4.42315e-38	3.76197e-34	-88.0138	NA	Myh7b	NA
413220	chr3	151153008	151153008	+	6.49051e-21	1.88309e-17	-69.826	Trpc4ap	NA	NA
413246	chr3	151259161	151259161	+	1.78209e-15	3.39404e-12	64.2825	NA	NA	Edem2
413871	chr3	153131398	153131398	+	7.19821e-19	1.85445e-15	-50.3191	NA	NA	NA
413875	chr3	153131634	153131634	+	1.20223e-10	1.40837e-07	-81.3559	NA	NA	NA
413964	chr3	153212029	153212029	+	5.04514e-37	4.01592e-33	-76.2697	Samhd1	NA	NA
414255	chr3	154160140	154160140	+	7.53055e-06	0.00347884	-13.9423	NA	NA	NA
414262	chr3	154170536	154170536	+	8.94604e-06	0.00402493	-59.8919	NA	NA	NA
414348	chr3	154370230	154370230	+	8.61298e-12	1.16253e-08	-62.9718	Ctnnbl1	NA	NA
414349	chr3	154370267	154370267	+	6.18652e-10	6.73874e-07	-84.1667	Ctnnbl1	NA	NA
414352	chr3	154378466	154378466	+	6.76477e-16	1.36367e-12	-61.1111	NA	NA	NA
414453	chr3	154618772	154618772	+	6.63441e-45	8.9547e-41	-91.5527	Tgm2	NA	NA
414635	chr3	155105509	155105509	+	2.23073e-05	0.00839912	-4.8069	Slc32a1	NA	NA
414840	chr3	155368379	155368379	+	2.5337e-05	0.0092591	-10.766	NA	NA	NA
414843	chr3	155368473	155368473	+	4.39936e-15	8.12937e-12	-84.7143	NA	NA	NA
415138	chr3	156431759	156431759	+	3.01746e-18	7.37589e-15	-59.0914	NA	NA	NA
415640	chr3	159221961	159221961	+	1.86496e-05	0.00735568	-15.4647	NA	NA	NA
416348	chr3	160329398	160329398	+	4.67182e-30	2.66113e-26	-90.6044	NA	NA	NA
416815	chr3	161047456	161047456	+	9.2921e-09	8.44695e-06	-14.7697	Eppin	NA	NA
417051	chr3	161325675	161325675	+	9.70804e-06	0.00434497	-43.8326	NA	NA	NA
417178	chr3	161431069	161431069	+	2.10158e-45	2.89961e-41	-84.4875	NA	NA	NA
417297	chr3	161534682	161534682	+	1.80018e-06	0.0010254	-28.1553	NA	NA	NA
417517	chr3	162077751	162077751	+	3.0657e-14	5.2873e-11	-47.6429	NA	NA	NA
418328	chr3	163329789	163329789	+	2.4108e-07	0.000172643	-28.3972	NA	Prex1	NA
418594	chr3	163850253	163850253	+	1.40325e-05	0.00587491	10.1711	NA	NA	NA
418817	chr3	164151986	164151986	+	1.45349e-05	0.00601225	-21.8615	NA	NA	NA
418868	chr3	164230574	164230574	+	1.303e-05	0.00554491	-9.87384	NA	NA	NA
419417	chr3	164840857	164840857	+	1.98239e-26	8.7916e-23	-53.1374	NA	Pard6b	NA
419889	chr3	165424463	165424463	+	1.58593e-08	1.37524e-05	-34.2491	NA	NA	NA
420224	chr3	165713758	165713758	+	1.52697e-06	0.000890197	-5.17241	NA	Zfp64	NA
420663	chr3	166265293	166265293	+	9.33588e-10	9.92542e-07	21.2527	NA	NA	NA
421189	chr3	167008201	167008201	+	2.78286e-10	3.16788e-07	-29.5203	NA	NA	NA
421584	chr3	168085494	168085494	+	5.23958e-12	7.27772e-09	-83.4299	NA	NA	NA
421864	chr3	168487436	168487436	+	2.3991e-10	2.74318e-07	61.0584	NA	NA	NA
422058	chr3	169012702	169012702	+	1.15376e-05	0.00502782	-20.1072	NA	NA	NA
422104	chr3	169551420	169551420	+	1.03012e-05	0.00457497	-3.82166	NA	NA	NA
422220	chr3	169799580	169799580	+	3.65181e-24	1.3496e-20	-60.2966	NA	NA	NA
422449	chr3	170230673	170230673	+	1.30301e-13	2.11229e-10	-39.8908	NA	NA	NA
423148	chr3	170879455	170879455	+	1.8549e-06	0.00105271	31.7818	NA	NA	NA
423443	chr3	171295957	171295957	+	1.10619e-15	2.15301e-12	-43.5058	NA	Pmepa1	NA
424435	chr3	172840856	172840856	+	2.16449e-10	2.47949e-07	-52.8485	NA	NA	NA
425429	chr3	175596729	175596729	+	8.27919e-07	0.00052601	-20.7491	NA	Lama5	NA
427301	chr4	3976264	3976264	+	3.52052e-15	6.564e-12	-25.1209	NA	Paxip1	NA
427776	chr4	6649961	6649961	+	1.75533e-06	0.00100447	17.2674	NA	NA	NA
427863	chr4	6791806	6791806	+	2.51885e-05	0.00921847	-23.354	Prkag2	NA	NA
428238	chr4	7132153	7132153	+	3.75405e-21	1.10991e-17	47.1195	NA	Abcf2	NA
429295	chr4	9457439	9457439	+	4.31937e-06	0.00218744	-26.3093	Reln	NA	NA
429338	chr4	9574423	9574423	+	7.55325e-06	0.00348414	-27.4108	Reln	NA	NA
429619	chr4	10120742	10120742	+	2.18805e-05	0.00829242	-27.4592	Fbxl13	Lrrc17	NA
429669	chr4	10378626	10378626	+	1.22452e-05	0.00528865	13.0435	NM_001025044	NA	NA
430224	chr4	13847531	13847531	+	1.65953e-05	0.00667338	-13.7679	Gnat3	NA	NA
430328	chr4	15698819	15698819	+	3.94246e-10	4.4344e-07	-30.1272	NA	NA	NA
430677	chr4	20617359	20617359	+	5.42797e-07	0.000360055	31.9657	NA	NA	NA
430679	chr4	20617375	20617375	+	8.37402e-09	7.72549e-06	32.1058	NA	NA	NA
431004	chr4	22840361	22840361	+	5.42158e-06	0.00264634	-33.8519	Dbf4	NA	NA
431134	chr4	24464297	24464297	+	4.73643e-11	5.84641e-08	-33.2635	NA	NA	NA
431162	chr4	25435714	25435714	+	1.89555e-05	0.00744876	4.36681	NA	NA	Steap1
431434	chr4	26171518	26171518	+	3.38804e-07	0.000234511	-49.1315	Cdk14	NA	NA
432041	chr4	28225113	28225113	+	5.54661e-11	6.77908e-08	-36.8839	NA	NA	NA
432471	chr4	31179675	31179675	+	2.77444e-06	0.00150708	-11.4583	NA	NA	NA
434440	chr4	50856062	50856062	+	4.70865e-06	0.00235197	-14.7556	NA	NA	NA
434725	chr4	55304947	55304947	+	7.34253e-08	5.78407e-05	-11.2835	Grm8	NA	NA
435079	chr4	56234317	56234317	+	2.09876e-17	4.79072e-14	47.1169	NA	NA	NA
436050	chr4	57840022	57840022	+	5.36396e-06	0.00262234	-4.7529	NA	NA	NA
436212	chr4	58344743	58344743	+	6.69197e-26	2.84582e-22	-24.0781	NA	NA	NR_031837
436238	chr4	58447275	58447275	+	6.08176e-07	0.000398736	-28.4264	NA	NA	NA
436428	chr4	59007579	59007579	+	6.87701e-06	0.0032396	-34.3155	NA	NA	NA
437166	chr4	62815820	62815820	+	1.90579e-08	1.6366e-05	-39.2668	Slc13a4	NA	NA
437321	chr4	64389932	64389932	+	2.00887e-05	0.00781984	14.2857	NA	Dgki	NA
437643	chr4	66060926	66060926	+	8.52114e-09	7.83792e-06	51.2369	Zc3hav1	NA	NA
437935	chr4	66692926	66692926	+	9.12515e-06	0.00410254	-11.3208	Tbxas1	NA	NA
438839	chr4	75462112	75462112	+	2.41401e-05	0.0089481	-22.4387	NA	NA	NA
440633	chr4	83844566	83844566	+	9.62799e-20	2.62185e-16	90.8333	NA	NA	NA
442579	chr4	99362200	99362200	+	1.52508e-05	0.0062501	-20.8314	NA	NA	NA
442617	chr4	99539714	99539714	+	8.23508e-07	0.000524436	-21.5288	Kdm3a	NA	NA
442621	chr4	99539840	99539840	+	6.57932e-07	0.000426487	-27.381	Kdm3a	NA	NA
442650	chr4	99619122	99619122	+	2.13162e-05	0.00817106	5.47308	Reep1	NA	Reep1
443182	chr4	100752935	100752935	+	2.43884e-37	1.96653e-33	-72.2828	NA	NA	NA
443686	chr4	111721593	111721593	+	1.2878e-05	0.00549532	14.1176	NA	NA	NA
445184	chr4	117254060	117254060	+	1.89793e-11	2.48081e-08	-63.401	NA	NA	NA
445414	chr4	117914810	117914810	+	2.79683e-49	5.10734e-45	81.8182	NA	NA	NA
445474	chr4	118004014	118004014	+	6.21964e-12	8.50581e-09	32.2792	Tgfa	NA	NA
446815	chr4	120965193	120965193	+	2.9625e-06	0.00158976	-24.5824	NA	NA	NA
446857	chr4	121074422	121074422	+	1.32412e-34	9.44963e-31	-80.0509	NA	NA	NA
447033	chr4	122114190	122114190	+	1.39243e-05	0.00584124	-8.74593	NA	NA	NA
447277	chr4	122810983	122810983	+	3.71056e-06	0.00192465	-26.1538	NA	NA	NA
447711	chr4	123908652	123908652	+	1.26387e-05	0.00541551	-22.1149	NA	NA	NA
447712	chr4	123908671	123908671	+	3.93663e-12	5.58029e-09	-24.9246	NA	NA	NA
447728	chr4	123964139	123964139	+	1.77116e-09	1.79686e-06	-56.382	NA	NA	NA
447962	chr4	124963587	124963587	+	1.71529e-05	0.0068356	-8.72777	NA	NA	NA
448375	chr4	127164408	127164408	+	2.94301e-06	0.00158341	-33.9626	NA	NA	Kbtbd8
448887	chr4	130973902	130973902	+	2.23819e-06	0.00124856	13.4496	NA	NA	NA
449007	chr4	131450531	131450531	+	2.18742e-05	0.00829242	18.4225	Foxp1	NA	NA
450111	chr4	140096164	140096164	+	3.24555e-07	0.000225654	-22.5494	Setmar	NA	NA
450165	chr4	140375206	140375206	+	4.11911e-06	0.00210491	-26.8405	Itpr1	NA	NA
450963	chr4	145555501	145555501	+	6.49844e-18	1.55782e-14	46.3937	Fancd2os	NA	Fancd2os
450967	chr4	145555778	145555778	+	5.75015e-07	0.000379399	-20.3624	NA	NA	Fancd2os
451305	chr4	146778996	146778996	+	4.24787e-07	0.000287375	-22.3181	NA	NA	NA
451605	chr4	147742206	147742206	+	1.77103e-11	2.31982e-08	-48.3969	NA	NA	NA
451688	chr4	147899576	147899576	+	1.0532e-09	1.10645e-06	23.7202	NA	NA	NA
451811	chr4	148758955	148758955	+	5.71221e-06	0.00275999	-7.22983	NA	Zfp422	NA
451887	chr4	148964795	148964795	+	9.11734e-09	8.31242e-06	-73.5918	NA	NA	NA
453316	chr4	153345379	153345379	+	4.39094e-06	0.00221826	-35.2121	NA	Slc25a18	NA
453715	chr4	153948529	153948529	+	3.35449e-08	2.77697e-05	-44.859	NA	Iqsec3	NA
453840	chr4	155084454	155084454	+	2.68828e-05	0.00964794	5.08728	NA	NA	M6pr
454165	chr4	155781749	155781749	+	1.00395e-18	2.56515e-15	-66.2953	NA	NA	NA
454388	chr4	157246918	157246918	+	1.53729e-19	4.16799e-16	-40.2108	NA	Ptpn6	NA
455303	chr4	158574524	158574524	+	3.36702e-06	0.00177312	-12.0877	NA	NA	NA
455816	chr4	159848139	159848139	+	3.93798e-07	0.000269274	-28.0997	NA	NA	NA
456278	chr4	161590694	161590694	+	1.85106e-07	0.000136171	-79.2789	NA	NA	NA
456690	chr4	165047620	165047620	+	2.94442e-07	0.000207899	-56.9826	NA	NA	NA
456934	chr4	167873718	167873718	+	4.56445e-12	6.4117e-09	37.6121	Etv6	NA	NA
456936	chr4	167873765	167873765	+	6.22474e-24	2.20846e-20	-69.6322	Etv6	NA	NA
457509	chr4	169019709	169019709	+	6.97828e-07	0.00045179	18.0902	NA	NA	NA
457623	chr4	169256046	169256046	+	1.04711e-06	0.000639263	-23.1749	NA	NA	NA
458144	chr4	171169815	171169815	+	3.50124e-07	0.00024127	-21.0162	NA	NA	NA
458338	chr4	171492180	171492180	+	2.03006e-08	1.73612e-05	36.3991	NA	NA	NA
459826	chr4	177333530	177333530	+	2.78583e-10	3.16788e-07	-34.9602	NA	NA	NA
459919	chr4	177459815	177459815	+	4.49328e-29	2.30561e-25	44.373	NA	NA	NA
461438	chr4	180659434	180659434	+	7.0367e-36	5.26377e-32	-66.5813	Itpr2	NA	NA
462205	chr4	183640531	183640531	+	3.1135e-07	0.000218677	-14.2266	NA	NA	NA
462419	chr5	1770160	1770160	+	7.39095e-26	3.12169e-22	-50.9513	NA	NA	NA
462998	chr5	5344762	5344762	+	5.28574e-15	9.68084e-12	33.2651	NA	NA	NA
463193	chr5	5826756	5826756	+	9.63399e-06	0.00431568	-60.3401	NA	NA	NA
463292	chr5	5988678	5988678	+	1.28192e-06	0.000763897	-15.4337	Slco5a1	NA	NA
463673	chr5	9152254	9152254	+	7.706e-07	0.000494228	-35.0365	NA	NA	NA
463904	chr5	12227947	12227947	+	3.28963e-06	0.00173826	5.86376	NA	NA	NA
464658	chr5	19304284	19304284	+	9.04422e-10	9.63184e-07	-55.9184	Ubxn2b	NA	NA
464824	chr5	21101529	21101529	+	9.0899e-09	8.31182e-06	36.0825	NA	NA	NA
465875	chr5	25235167	25235167	+	1.61209e-30	9.81289e-27	-70.8707	NA	NA	NA
466209	chr5	28060103	28060103	+	2.80417e-06	0.00152057	6.35494	Slc26a7	NA	NA
466454	chr5	30468174	30468174	+	8.82006e-22	2.73809e-18	14.1684	NA	NA	NA
467993	chr5	48077345	48077345	+	3.80985e-14	6.4807e-11	27.3322	NA	Ankrd6	NA
469324	chr5	57358680	57358680	+	1.01745e-15	2.00545e-12	39.5351	Aqp7	NA	NA
470245	chr5	58942504	58942504	+	2.28251e-05	0.00857327	-33.0477	NA	Tesk1	NA
470447	chr5	59096040	59096040	+	2.60274e-05	0.00942171	-11.4024	NA	NA	NA
471045	chr5	60043827	60043827	+	9.48926e-06	0.00425699	-21.9116	NA	Pax5	NA
471557	chr5	61031966	61031966	+	3.47414e-07	0.000239668	-13.0769	NA	NA	NA
471659	chr5	61216668	61216668	+	3.23834e-07	0.000225654	-17.7187	NA	NA	NA
471810	chr5	61438944	61438944	+	4.78151e-19	1.24215e-15	77.707	RGD1305807	NA	NA
471832	chr5	61505678	61505678	+	2.42832e-05	0.0089797	-7.80479	NA	NA	NA
472451	chr5	62488988	62488988	+	2.62653e-05	0.00949771	-18.6575	Gabbr2	NA	NA
472995	chr5	64125627	64125627	+	5.35798e-07	0.000356937	-26.9291	NA	Invs	NA
473489	chr5	69058633	69058633	+	5.40054e-09	5.09587e-06	56.8715	NA	NA	NA
473685	chr5	70450170	70450170	+	6.4366e-44	8.32573e-40	89.8066	NA	NA	NA
473753	chr5	70700760	70700760	+	4.14844e-09	4.0245e-06	-42.7178	NA	NA	NA
474195	chr5	73442955	73442955	+	8.76354e-15	1.57713e-11	-36.2042	NA	NA	NA
474304	chr5	74080574	74080574	+	2.00575e-05	0.00781259	23.1498	NA	NA	NA
474656	chr5	74994455	74994455	+	2.14202e-05	0.0081842	24.3765	NA	NA	NA
474793	chr5	75536881	75536881	+	2.604e-05	0.00942171	-4.81714	NA	NA	NA
475288	chr5	77048612	77048612	+	1.30038e-06	0.000772613	-11.619	NA	NA	NA
475848	chr5	79032730	79032730	+	2.01482e-07	0.000146654	39.8251	NA	NA	NA
475914	chr5	79201411	79201411	+	9.08252e-42	9.89324e-38	-85.4631	Akna	NA	NA
476152	chr5	80953718	80953718	+	8.91572e-14	1.46832e-10	48.121	NA	Pappa1	NA
476488	chr5	90010855	90010855	+	2.8151e-05	0.00998111	25.0153	NA	NA	NA
476489	chr5	90010868	90010868	+	2.10733e-05	0.0081166	-23.0082	NA	NA	NA
477060	chr5	100739652	100739652	+	1.8447e-05	0.0072812	-16.4246	NA	NA	NA
477062	chr5	100740969	100740969	+	8.16015e-08	6.39705e-05	-71.2648	NA	NA	NA
477160	chr5	101179751	101179751	+	1.37645e-05	0.00578613	9.72222	NA	NA	NA
478865	chr5	116107874	116107874	+	4.64637e-20	1.28215e-16	41.7636	NA	NA	NA
479219	chr5	117558053	117558053	+	2.95981e-61	9.67202e-57	-79.8599	NA	NA	NA
480083	chr5	120891864	120891864	+	6.14319e-24	2.19205e-20	-48.3871	NA	NA	NA
480131	chr5	122037537	122037537	+	1.26851e-07	9.61646e-05	-32.2335	Pde4b	NA	NA
480481	chr5	124257817	124257817	+	1.79457e-17	4.14204e-14	-57.6513	Dab1	NA	NA
480602	chr5	124714676	124714676	+	1.24746e-06	0.000746886	-21.5064	Plpp3	NA	NA
481341	chr5	127135137	127135137	+	1.04892e-26	4.71922e-23	-85.5091	NA	NA	NA
482253	chr5	129829162	129829162	+	1.20558e-05	0.00523001	13.2855	NA	NA	NA
482526	chr5	133471230	133471230	+	4.70794e-06	0.00235197	-14.2857	NA	NA	NA
483996	chr5	136347913	136347913	+	7.5448e-06	0.00348283	-6.15239	NA	NA	NA
484778	chr5	137389051	137389051	+	1.03741e-29	5.75092e-26	-71.6713	NA	NA	NA
485073	chr5	138390443	138390443	+	1.50734e-05	0.00619375	-22.057	NA	NA	NA
485614	chr5	139821767	139821767	+	5.4839e-11	6.71565e-08	-53.2764	NA	NA	NA
485784	chr5	140495596	140495596	+	4.76812e-24	1.73124e-20	-47.619	NA	NA	NA
486010	chr5	140804823	140804823	+	1.28199e-09	1.33104e-06	21.8868	NA	NA	NA
486326	chr5	141405395	141405395	+	1.2304e-06	0.000739523	20.979	NA	Ndufs5	Ndufs5
486596	chr5	141800108	141800108	+	4.92974e-07	0.00032947	29.0598	NA	NA	NA
487181	chr5	143003954	143003954	+	1.94984e-15	3.70218e-12	-67.2755	Rspo1	NA	NA
487472	chr5	143566406	143566406	+	5.23385e-06	0.00256998	-50.0799	Grik3	NA	NA
487668	chr5	143988889	143988889	+	2.1706e-05	0.00826797	-11.1111	NA	NA	NA
487687	chr5	144016279	144016279	+	6.45919e-50	1.25324e-45	-90.6737	NA	NA	NA
488242	chr5	144876654	144876654	+	1.7661e-08	1.52297e-05	-24.7853	NA	NA	NA
488631	chr5	145452880	145452880	+	3.38013e-06	0.00177837	-17.7954	NA	NA	NA
488632	chr5	145452882	145452882	+	5.96363e-07	0.000391819	-21.5956	NA	NA	NA
488694	chr5	145641413	145641413	+	2.18053e-17	4.94104e-14	-42.0605	NA	NA	NA
488747	chr5	145748393	145748393	+	1.95804e-08	1.67684e-05	-15.3827	NA	NA	NA
488750	chr5	145761676	145761676	+	5.25713e-06	0.00257823	18.3622	NA	NA	NA
489435	chr5	147147162	147147162	+	2.87011e-14	4.97762e-11	34.8348	Azin2	NA	NA
489476	chr5	147193222	147193222	+	6.55787e-28	3.20602e-24	-42.3116	Ak2	NA	NA
490164	chr5	148022744	148022744	+	7.37472e-17	1.5789e-13	-48.4023	NA	NA	NA
490398	chr5	148286670	148286670	+	1.20412e-05	0.00522804	20.4486	NM_001302967	NA	NA
490429	chr5	148313751	148313751	+	4.52109e-06	0.0022766	26.816	NA	NA	NA
490480	chr5	148443884	148443884	+	1.03592e-15	2.03539e-12	28.3253	NA	NA	NA
490778	chr5	149129858	149129858	+	3.27387e-06	0.00173436	-29.6167	NA	NA	NA
490803	chr5	149174853	149174853	+	1.02825e-26	4.65998e-23	35.6688	NA	NA	NA
490874	chr5	149359242	149359242	+	6.48002e-08	5.17134e-05	-24.8042	NA	NA	NA
491180	chr5	149931484	149931484	+	7.21826e-06	0.00335957	-47.0184	Ptpru	NA	NA
492068	chr5	150981893	150981893	+	8.35189e-23	2.74366e-19	-35.4156	Themis2	NA	NA
492176	chr5	151162967	151162967	+	4.05184e-11	5.06177e-08	-55.633	NA	NA	NA
492333	chr5	151273320	151273320	+	1.91356e-05	0.00750156	-24.9616	Ahdc1	NA	NA
492509	chr5	151478723	151478723	+	9.85818e-08	7.61285e-05	34.9492	NA	NA	NA
493059	chr5	152070966	152070966	+	1.23368e-05	0.00531919	-5.49161	NA	NA	NA
493335	chr5	152413872	152413872	+	7.91501e-40	8.05616e-36	-46.5753	NA	NA	NA
493492	chr5	152547567	152547567	+	1.44676e-41	1.54873e-37	-43.8327	NA	NA	NA
493556	chr5	152590932	152590932	+	1.07696e-06	0.000656195	19.4715	NA	NA	NA
493568	chr5	152603626	152603626	+	2.20316e-05	0.00833812	5.82192	NA	NA	NA
493573	chr5	152605895	152605895	+	1.87591e-07	0.000137673	-65.4545	NA	NA	NA
493989	chr5	153151052	153151052	+	1.50291e-08	1.31241e-05	33.3275	Maco1	NA	NA
493994	chr5	153154848	153154848	+	2.73398e-05	0.00974437	-7.79221	Maco1	NA	NA
494512	chr5	153747946	153747946	+	2.69436e-09	2.68518e-06	-60.8434	NA	NA	NA
494629	chr5	153835200	153835200	+	2.32084e-38	2.02952e-34	-56.4528	NA	NA	NA
494654	chr5	153854236	153854236	+	9.91536e-10	1.04876e-06	-63.8182	Stpg1	NA	NA
494658	chr5	153856724	153856724	+	4.26022e-10	4.75734e-07	-53.3708	Stpg1	NA	NA
494781	chr5	153978900	153978900	+	3.04901e-10	3.4545e-07	54.0556	NA	NA	NA
496438	chr5	156069574	156069574	+	5.05649e-08	4.08896e-05	-42.3559	Rap1gap	NA	NA
496459	chr5	156086677	156086677	+	1.71283e-06	0.000986512	-33.1307	NA	Alpl	NA
496463	chr5	156087043	156087043	+	2.01881e-05	0.00784998	8.89831	NA	Alpl	NA
497221	chr5	157332109	157332109	+	6.08219e-06	0.00291832	21.3848	Pla2g2e	NA	NA
497881	chr5	158287796	158287796	+	9.45221e-07	0.000591004	-27.1134	Pax7	NA	NA
497882	chr5	158287803	158287803	+	2.08512e-05	0.00804602	-29.473	Pax7	NA	NA
498037	chr5	158329328	158329328	+	1.36831e-06	0.000808329	-43.1453	NA	NA	NA
498065	chr5	158392762	158392762	+	2.94665e-07	0.000207899	31.8254	NA	NA	NA
498846	chr5	159309548	159309548	+	3.00876e-35	2.17218e-31	-84.4396	NA	Padi3	NA
498890	chr5	159357664	159357664	+	1.6802e-05	0.00672929	17.9657	Padi1	NA	NA
498959	chr5	159435526	159435526	+	7.09219e-06	0.00331331	-39.3333	Padi2	NA	NA
499065	chr5	159550688	159550688	+	1.30242e-05	0.00554491	-14.436	Crocc	NA	NA
499711	chr5	160187040	160187040	+	1.67363e-07	0.000124297	-39.1363	Plekhm2	NA	NA
500079	chr5	160637430	160637430	+	3.09129e-06	0.00164748	-20.6109	NA	NA	NA
500131	chr5	160692279	160692279	+	9.39131e-07	0.000587789	27.1805	NM_001014070	NA	NA
500461	chr5	161126514	161126514	+	2.48965e-06	0.00137402	32.7434	NA	NA	NA
500611	chr5	161651499	161651499	+	1.68103e-05	0.00672929	-16.6176	NA	NA	NA
500724	chr5	161921828	161921828	+	1.00745e-07	7.77021e-05	-17.3138	NA	NA	NA
500836	chr5	162158020	162158020	+	2.60583e-08	2.19228e-05	36.3983	NA	NA	NA
501002	chr5	163006691	163006691	+	2.67076e-10	3.0482e-07	22.2119	NA	Vps13d	NA
501094	chr5	163333516	163333516	+	2.78487e-08	2.32714e-05	-31.2953	NA	NA	NA
501502	chr5	164976347	164976347	+	2.54897e-05	0.00930394	-18.1231	NA	Fbxo2	NA
501952	chr5	165545171	165545171	+	1.47412e-13	2.37728e-10	-40.2747	NA	NA	NA
502791	chr5	166534251	166534251	+	1.05577e-05	0.00465887	-6.08108	Clstn1	NA	NA
503251	chr5	167019867	167019867	+	2.82048e-05	0.00998959	21.0284	H6pd	NA	NA
503424	chr5	167173532	167173532	+	3.36722e-14	5.75932e-11	48.9186	NA	Slc2a5	NA
503456	chr5	167239057	167239057	+	3.71005e-30	2.1731e-26	-40.4595	Car6	NA	NA
503603	chr5	167659804	167659804	+	1.20387e-25	5.0165e-22	64.0047	NA	Rere	NA
504115	chr5	168328386	168328386	+	2.21379e-05	0.0083654	-32.4706	Camta1	NA	NA
504458	chr5	168809522	168809522	+	6.39239e-07	0.000417339	-17.5926	Camta1	NA	NA
505038	chr5	169273576	169273576	+	2.51961e-05	0.00921847	19.6576	Plekhg5	NA	NA
505636	chr5	169665518	169665518	+	3.6642e-26	1.57988e-22	-38.0686	Nphp4	NA	NA
506224	chr5	170506533	170506533	+	2.12782e-05	0.00816999	-16.1165	NA	NA	NA
506227	chr5	170508985	170508985	+	3.38271e-06	0.00177837	-20.9058	NA	NA	NA
506258	chr5	170563527	170563527	+	1.0044e-10	1.18783e-07	37.5818	NA	NA	NA
507042	chr5	171690747	171690747	+	2.47951e-05	0.00912552	27.495	NA	NA	NA
507176	chr5	171883760	171883760	+	1.76146e-09	1.79145e-06	37.1329	NA	NA	NA
507476	chr5	172152947	172152947	+	8.96156e-16	1.78335e-12	-47.5177	NA	NA	NA
507847	chr5	172598041	172598041	+	6.30821e-08	5.0472e-05	21.2001	NA	NA	NA
507913	chr5	172640911	172640911	+	2.67198e-17	6.01078e-14	-43.2298	NA	NA	NA
508708	chr6	388276	388276	+	2.64482e-06	0.0014468	-17.2436	NA	NA	NA
508789	chr6	810891	810891	+	3.30956e-08	2.74344e-05	-7.24528	Crim1	NA	NA
509427	chr6	2612927	2612927	+	3.15403e-06	0.00167517	-17.3111	NA	NA	NA
510194	chr6	6431970	6431970	+	2.17735e-05	0.0082886	15	NA	Pkdcc	NA
511015	chr6	8287376	8287376	+	5.10467e-06	0.00251738	19.2797	Slc3a1	NA	NA
511022	chr6	8290890	8290890	+	6.24078e-08	4.9997e-05	-32.7942	Slc3a1	NA	NA
511534	chr6	9001923	9001923	+	6.71117e-06	0.00318078	3.35201	NA	NA	NA
511672	chr6	9212956	9212956	+	1.40132e-47	2.23089e-43	-55.4594	NA	NA	NA
511707	chr6	9449302	9449302	+	8.82789e-06	0.00398043	-8.19672	NA	NA	NA
512560	chr6	11063036	11063036	+	2.09555e-05	0.00808126	11.6238	NA	Stpg4	Stpg4
512961	chr6	11852106	11852106	+	2.01343e-13	3.21361e-10	-35.0595	NA	NA	NA
513256	chr6	14747804	14747804	+	4.80005e-13	7.30452e-10	-30.0209	Nrxn1	NA	NA
513382	chr6	18748984	18748984	+	1.41743e-22	4.55984e-19	-69.7438	NA	NA	NA
513417	chr6	18833195	18833195	+	1.44326e-21	4.34995e-18	-86.4398	NA	Mtm1	NA
514525	chr6	25251387	25251387	+	1.26251e-05	0.00541551	-7.82124	NA	NA	NA
515295	chr6	26826584	26826584	+	6.63032e-10	7.18434e-07	-41.476	Emilin1	NA	NA
515597	chr6	27432443	27432443	+	2.6906e-05	0.00965071	-20.5757	Drc1	NA	NA
515745	chr6	27651949	27651949	+	3.14499e-63	1.39475e-58	-93.3308	NA	NA	NA
516720	chr6	30407303	30407303	+	3.10821e-06	0.00165366	16.47	NA	NA	NA
516924	chr6	33517797	33517797	+	2.56281e-05	0.00934269	8.73786	NA	NA	NA
517271	chr6	34071562	34071562	+	2.35738e-07	0.000169208	5.28029	NA	Matn3	Matn3
517990	chr6	40833829	40833829	+	2.12317e-05	0.00815737	38.4519	NA	NA	NA
518004	chr6	41039051	41039051	+	1.26114e-05	0.00541506	9.27176	Trib2	NA	Trib2
518797	chr6	43398852	43398852	+	1.55683e-05	0.00635614	-29.2311	Iah1	NA	NA
519176	chr6	44360468	44360468	+	2.22634e-06	0.00124307	11.2989	Id2	NA	NA
519294	chr6	44495506	44495506	+	1.79136e-06	0.00102132	-32.0661	NA	NA	NA
519394	chr6	45436633	45436633	+	7.84272e-13	1.15938e-09	41.0256	NA	NA	NA
519507	chr6	46342420	46342420	+	3.43389e-08	2.83892e-05	30.1843	NA	NA	NA
520861	chr6	53708561	53708561	+	4.53844e-07	0.000305289	29.89	Hdac9	NA	NA
521775	chr6	64292260	64292260	+	1.32529e-05	0.00561687	-14.6667	NA	NA	NA
522098	chr6	70149180	70149180	+	3.47341e-23	1.15945e-19	-53.8398	NA	NA	NA
522295	chr6	72134753	72134753	+	1.50907e-05	0.00619675	-7.69231	Scfd1	NA	NA
522731	chr6	73995621	73995621	+	1.03505e-06	0.00063502	-58.7201	NA	NA	NA
524813	chr6	91676759	91676759	+	2.46552e-06	0.00136312	7.52879	NA	NA	NM_001170586
526063	chr6	95415829	95415829	+	9.32004e-06	0.00418713	-33.8338	NA	NA	NA
526469	chr6	96432231	96432231	+	1.0535e-23	3.69547e-20	-75.872	NA	NA	NA
526581	chr6	96506746	96506746	+	4.55796e-06	0.00229145	25.5357	Prkch	NA	NA
526764	chr6	96947371	96947371	+	4.10355e-24	1.5035e-20	-45.1658	NA	NA	NA
528152	chr6	102480066	102480066	+	1.4159e-29	7.71145e-26	-73.4411	NA	NA	NA
528630	chr6	104278060	104278060	+	4.87938e-07	0.000326455	-23.8257	NA	NA	NA
529325	chr6	106772922	106772922	+	1.31932e-05	0.00559903	-57.2196	Dpf3	NA	NA
530019	chr6	108168496	108168496	+	5.54368e-06	0.00269113	-17.2306	NA	NA	NA
530187	chr6	108386723	108386723	+	3.04989e-11	3.89632e-08	-63.6348	NA	NA	NA
530837	chr6	109566147	109566147	+	2.6763e-05	0.00961325	-47.5125	Batf	NA	NA
530998	chr6	110013100	110013100	+	3.85496e-09	3.76923e-06	-17.9326	Ift43	NA	NA
530999	chr6	110013113	110013113	+	3.66522e-06	0.00190591	-18.7179	Ift43	NA	NA
531882	chr6	111642172	111642172	+	1.14726e-05	0.00500612	5.72833	NA	NA	Adck1
532160	chr6	115408662	115408662	+	1.42902e-05	0.00593873	-12.5947	NA	Ston2	NA
532322	chr6	117894537	117894537	+	1.76295e-09	1.79145e-06	13.0969	NA	NA	NA
532963	chr6	123542097	123542097	+	4.2707e-08	3.47977e-05	-29.9957	Foxn3	NA	NA
533212	chr6	124033412	124033412	+	2.84216e-09	2.82342e-06	39.7662	Kcnk13	NA	NA
533406	chr6	124304948	124304948	+	5.57214e-06	0.00269861	9.13725	NA	NA	NA
533447	chr6	124493031	124493031	+	1.3612e-05	0.00573753	-11.3927	NA	NA	NA
533460	chr6	124509333	124509333	+	1.45471e-06	0.000851272	-54.9583	NA	NA	NA
533790	chr6	125666923	125666923	+	3.04243e-12	4.328e-09	21.2467	Fbln5	NA	NA
533982	chr6	126139831	126139831	+	1.36834e-05	0.00576253	-14.0835	Slc24a4	NA	NA
534640	chr6	127659203	127659203	+	1.16802e-07	8.90908e-05	-52.2228	NA	NA	NA
534779	chr6	128237707	128237707	+	5.96729e-06	0.00287206	-32.7883	NA	NA	NA
535088	chr6	128791335	128791335	+	4.24799e-31	2.66413e-27	-46.89	NA	NA	NA
535124	chr6	128889223	128889223	+	5.56581e-13	8.3609e-10	-46.7532	NA	Tcl1a	NA
535125	chr6	128889248	128889248	+	5.28369e-12	7.32261e-09	-48.1731	NA	Tcl1a	NA
535132	chr6	128896551	128896551	+	8.89105e-07	0.000560433	-18.187	NA	NA	NA
535975	chr6	130574597	130574597	+	3.55853e-06	0.00185977	8.22134	NA	NA	NA
536052	chr6	130882353	130882353	+	2.64854e-05	0.0095384	9.31119	NA	NA	NA
537087	chr6	132737917	132737917	+	1.39943e-34	9.87357e-31	-40.9723	NA	Slc25a29	NA
537205	chr6	132929879	132929879	+	6.97744e-21	2.00562e-17	41.2676	NA	Wdr25	NA
537208	chr6	132929926	132929926	+	2.65455e-39	2.4972e-35	-75.3085	Wdr25	NA	NA
537310	chr6	133053876	133053876	+	4.18493e-08	3.41437e-05	37.2769	NA	NA	NA
537894	chr6	134853447	134853447	+	2.02498e-07	0.000147221	24.9873	Ppp2r5c	NA	NA
538787	chr6	136400744	136400744	+	8.37691e-51	1.85751e-46	-86.6147	Ppp1r13b	Zfyve21	NA
539077	chr6	136797037	136797037	+	1.14431e-09	1.19609e-06	-75.2367	NA	NA	NA
539366	chr6	137197763	137197763	+	7.1834e-12	9.75934e-09	47.3611	NA	NA	NA
539368	chr6	137197810	137197810	+	5.09142e-15	9.38028e-12	-71.6064	NA	NA	NA
540019	chr6	137808731	137808731	+	6.0482e-07	0.000396955	-4.64286	NA	NA	Brf1
540373	chr6	142506673	142506673	+	1.17201e-05	0.00510292	-28.1183	NA	NA	NA
540840	chr6	145829579	145829579	+	1.61481e-06	0.000931786	34.0607	NA	NA	NA
540860	chr6	145914142	145914142	+	9.50791e-60	2.95163e-55	85.5164	NA	NA	NA
541277	chr7	711854	711854	+	1.97954e-05	0.00773474	7.70224	NA	NA	NA
541282	chr7	711884	711884	+	8.99838e-07	0.000565476	6.8566	NA	NA	NA
542490	chr7	3696201	3696201	+	4.95207e-14	8.30983e-11	37.923	NA	NA	NA
542621	chr7	9388190	9388190	+	2.13439e-12	3.07471e-09	53.4487	NA	NA	NA
543094	chr7	11198114	11198114	+	7.82719e-06	0.00358532	-19.5784	NA	NA	NA
543888	chr7	11559412	11559412	+	6.84416e-06	0.00322657	16.5207	NA	Diras1	NA
544383	chr7	11946254	11946254	+	1.11238e-07	8.5056e-05	-14.1807	Csnk1g2	NA	NA
545981	chr7	12772213	12772213	+	5.38834e-12	7.43446e-09	-51.2965	Palm	NA	NA
546314	chr7	12921255	12921255	+	4.35775e-09	4.20783e-06	-26.4612	NA	Madcam1	Madcam1
546426	chr7	13042186	13042186	+	6.50965e-06	0.00309472	-14.9881	Mier2	NA	NA
546435	chr7	13058810	13058810	+	1.90824e-07	0.00013955	-20.3647	NA	NA	NA
547274	chr7	17479073	17479073	+	6.00701e-09	5.64239e-06	30.68	NA	NA	NA
547942	chr7	23908086	23908086	+	2.061e-07	0.000149664	-17.8636	Bpifc	NA	NA
548172	chr7	24311822	24311822	+	1.287e-05	0.00549532	-26.8831	NA	NA	NA
549357	chr7	26807569	26807569	+	6.16399e-06	0.00295415	-46.3595	Chst11	NA	NA
549389	chr7	26838163	26838163	+	4.05955e-17	8.96971e-14	-33.9415	Chst11	NA	NA
549629	chr7	27044955	27044955	+	3.44149e-15	6.43599e-12	-55.4054	NA	NA	NA
549699	chr7	27187567	27187567	+	5.8275e-10	6.38125e-07	-77.713	NA	NA	NA
549766	chr7	27357429	27357429	+	1.00494e-06	0.000620842	-56.2439	Nt5dc3	NA	NA
549819	chr7	27526269	27526269	+	2.80073e-06	0.00152003	-77.8571	Stab2	NA	NA
549947	chr7	28013100	28013100	+	1.22489e-05	0.00528865	-10.2273	NA	NA	NA
550340	chr7	29205677	29205677	+	1.36573e-06	0.000807571	-19.8885	NA	NA	NA
550716	chr7	30360054	30360054	+	1.41416e-06	0.000829102	-12.2909	NA	NA	NA
550718	chr7	30360084	30360084	+	1.49749e-05	0.00615734	-15.451	NA	NA	NA
551213	chr7	32032996	32032996	+	3.24225e-07	0.000225654	20.5929	NA	NA	NA
551918	chr7	34554039	34554039	+	2.556e-07	0.00018241	-31.6911	Ntn4	NA	NA
552379	chr7	35374524	35374524	+	3.48521e-13	5.38281e-10	-50.0973	NA	NA	NA
552402	chr7	35396479	35396479	+	4.97181e-06	0.00245967	-22.6964	NA	NA	NA
552711	chr7	36191178	36191178	+	5.09039e-06	0.00251233	-13.3789	NA	NA	NA
553812	chr7	41489072	41489072	+	1.14366e-05	0.00500052	-17.3109	NA	NA	NA
553862	chr7	41665917	41665917	+	2.87207e-07	0.00020333	-57.7234	NA	NA	NA
554008	chr7	42898782	42898782	+	6.06872e-08	4.88075e-05	-25.2344	NA	NA	NA
554214	chr7	47193179	47193179	+	5.31167e-13	8.02409e-10	56.5287	Tmtc2	NA	NA
555357	chr7	56067858	56067858	+	1.03789e-17	2.4502e-14	-53.4292	NA	NA	NA
555834	chr7	59370953	59370953	+	8.26008e-06	0.0037599	-8.93002	NA	NA	NA
556009	chr7	59836164	59836164	+	1.89287e-24	7.1661e-21	55.8483	NA	NA	NA
556465	chr7	60809526	60809526	+	1.70004e-07	0.000125957	-6.41026	Nup107	NA	NA
556771	chr7	61776710	61776710	+	4.03085e-07	0.000274415	-15.2543	NA	NA	NA
556872	chr7	61899577	61899577	+	1.27427e-57	3.5962e-53	-86.5886	NA	NA	NA
557572	chr7	63728658	63728658	+	2.81082e-06	0.00152284	-6.41016	Xpot	NA	Xpot
558229	chr7	66345780	66345780	+	2.07143e-13	3.29771e-10	-48.1408	NA	NA	NA
558882	chr7	69807515	69807515	+	1.82669e-06	0.00103765	-16.9298	NA	NA	NA
559007	chr7	70214347	70214347	+	5.03798e-06	0.00249042	37.6068	NA	NA	NA
559131	chr7	70352445	70352445	+	4.56106e-08	3.70633e-05	34.0659	NA	Cdk4	NA
559186	chr7	70380290	70380290	+	3.33252e-07	0.000231184	18.5599	NA	NA	NA
559379	chr7	70527764	70527764	+	2.83819e-11	3.65596e-08	-84.4544	NA	Kif5a	NA
559952	chr7	71811212	71811212	+	4.36948e-09	4.2126e-06	-45.5695	Cpq	NA	NA
560228	chr7	73674189	73674189	+	1.08768e-06	0.000660779	-61.3095	Stk3	NA	NA
561055	chr7	76650487	76650487	+	1.04619e-06	0.000639263	35.2892	NA	NA	NA
562050	chr7	81702153	81702153	+	1.01571e-07	7.81455e-05	-31.5474	NA	NA	NA
562467	chr7	91092799	91092799	+	8.4041e-54	2.0069e-49	79.8851	NA	NA	NA
563236	chr7	97693759	97693759	+	2.42311e-05	0.00896579	-9.6	NA	Zhx2	NA
563532	chr7	98473633	98473633	+	6.16421e-16	1.25073e-12	-39.9321	NA	NA	NA
563552	chr7	98612481	98612481	+	2.02971e-05	0.00788614	-18.3943	NA	NA	NA
563822	chr7	99521464	99521464	+	1.5456e-05	0.00631749	-10.0154	NA	NA	NA
563832	chr7	99522067	99522067	+	1.34691e-05	0.00570054	-9.37012	NA	NA	NA
563848	chr7	99522446	99522446	+	4.63381e-07	0.000311368	-5.09835	NA	NA	NA
563857	chr7	99522528	99522528	+	2.48921e-05	0.00914259	-5.34052	NA	NA	NA
563861	chr7	99522567	99522567	+	9.01501e-08	6.99653e-05	-8.73786	NA	NA	NA
563862	chr7	99522573	99522573	+	4.04012e-06	0.00207308	-9.02913	NA	NA	NA
563864	chr7	99522601	99522601	+	4.24898e-07	0.000287375	-7.58929	NA	NA	NA
563866	chr7	99522714	99522714	+	2.06875e-05	0.00800639	-11.3704	NA	NA	NA
563868	chr7	99522726	99522726	+	2.81317e-05	0.00998077	-11.0593	NA	NA	NA
563870	chr7	99522736	99522736	+	3.93415e-06	0.00202204	-12.0425	NA	NA	NA
564063	chr7	99904160	99904160	+	1.24938e-05	0.00537197	-30.9452	NA	NA	NA
565032	chr7	110978452	110978452	+	2.02647e-23	6.91314e-20	52.907	NA	NA	NA
565178	chr7	113726407	113726407	+	1.38445e-06	0.000813992	-65.8156	NA	NA	NA
565907	chr7	116358251	116358251	+	3.32233e-69	2.06277e-64	-94.0938	Ly6e	NA	NA
567771	chr7	119374397	119374397	+	4.90529e-09	4.68552e-06	34.2051	NA	NA	NA
567898	chr7	119657455	119657455	+	4.52039e-06	0.0022766	-25.0709	NA	Kctd17	NA
568071	chr7	120026521	120026521	+	2.24873e-05	0.00845663	19.0048	NA	Card10	Card10
568725	chr7	120654921	120654921	+	1.19722e-12	1.75314e-09	-65.1315	NA	Csnk1e	NA
570352	chr7	123159815	123159815	+	7.59989e-06	0.00350179	23.8637	NA	NA	NA
570522	chr7	123402331	123402331	+	2.34361e-05	0.00876038	-35.1326	Srebf2	NA	NA
571039	chr7	124109128	124109128	+	3.9279e-06	0.0020205	20	NA	NA	NA
571058	chr7	124120994	124120994	+	7.426e-07	0.000477292	-21.1175	NA	NA	NA
571140	chr7	124357736	124357736	+	2.03589e-10	2.33649e-07	-83.7406	NA	Ttll1	NA
571431	chr7	124851802	124851802	+	1.48078e-05	0.0061048	-19.4782	NA	NA	NA
571796	chr7	125560579	125560579	+	5.72747e-07	0.000378305	-31.8404	NA	NA	NA
572682	chr7	126793378	126793378	+	2.12125e-05	0.00815503	-29.8864	NA	NA	NA
572688	chr7	126797201	126797201	+	2.3925e-19	6.37533e-16	-76.16	NA	NA	NA
572706	chr7	126826170	126826170	+	5.47135e-06	0.00266435	-14.2243	NA	NA	NA
572748	chr7	126861765	126861765	+	2.04805e-11	2.66023e-08	39.2089	NA	NA	NA
572921	chr7	127040923	127040923	+	3.57081e-27	1.65451e-23	-73.2558	Cerk	NA	NA
573047	chr7	127488946	127488946	+	2.97001e-06	0.00159241	-6.01696	NA	NA	NA
573112	chr7	127840755	127840755	+	2.27928e-08	1.93591e-05	-21.7738	NA	NA	NA
574480	chr7	131136932	131136932	+	1.00881e-06	0.000622614	-22.2149	NA	NA	NA
576151	chr7	136356624	136356624	+	1.20185e-05	0.00522545	15.2866	Tmem117	NA	NA
577240	chr7	138801193	138801193	+	1.02415e-05	0.00455795	-20.3568	Pced1b	NA	NA
577256	chr7	138837476	138837476	+	2.63833e-05	0.00951269	-11.0396	Pced1b	NA	NA
577274	chr7	138848247	138848247	+	2.98498e-08	2.48766e-05	-14.2857	NA	NA	NA
577301	chr7	138895536	138895536	+	8.2169e-40	8.09793e-36	-32.7472	NA	NA	NA
577381	chr7	139196472	139196472	+	1.78819e-05	0.00708971	14.3172	NA	NA	NA
577405	chr7	139228084	139228084	+	5.21042e-08	4.20134e-05	-24.1166	NA	NA	NA
577598	chr7	139362708	139362708	+	1.58401e-05	0.00643639	-15.4843	NA	Vdr	NA
577917	chr7	139886871	139886871	+	7.74511e-23	2.57154e-19	40.3009	NA	NA	NA
578896	chr7	140807169	140807169	+	1.75175e-06	0.00100427	7.4131	Kcnh3	NA	NA
579449	chr7	141430205	141430205	+	1.4519e-05	0.0060097	-19.3875	NA	Lima1	NA
579690	chr7	141912415	141912415	+	4.57887e-06	0.00229824	-18.0483	Atf1	NA	NA
580275	chr7	142406294	142406294	+	1.41327e-07	0.000106489	-47.879	Slc4a8	NA	NA
580297	chr7	142431789	142431789	+	3.27413e-09	3.22161e-06	34.2163	Slc4a8	NA	NA
580610	chr7	142787538	142787538	+	1.65126e-05	0.00664442	-16.1017	NA	NA	NA
580889	chr7	143120838	143120838	+	4.65754e-06	0.00233395	-65.4229	NA	NA	NA
582120	chr7	144627316	144627316	+	1.66349e-05	0.00668062	-11.6667	NA	NA	Hoxc5
583121	chr8	7806597	7806597	+	3.21477e-22	1.01836e-18	55.6326	NA	NA	NA
583271	chr8	11888403	11888403	+	1.74676e-06	0.00100326	6.62651	NA	NA	Ccdc82
584033	chr8	13989889	13989889	+	3.39112e-06	0.00178128	-14.6175	NA	NA	NA
584145	chr8	14252730	14252730	+	1.25967e-05	0.00541247	-6.69456	Slc36a4	NA	NA
584348	chr8	16033476	16033476	+	3.1395e-24	1.16721e-20	-64.1561	NA	NA	NA
584403	chr8	17309796	17309796	+	6.77399e-06	0.00320458	-18.1948	NA	NA	NA
585142	chr8	22054931	22054931	+	1.29118e-05	0.00550596	-13.5747	NA	Icam5	NA
585392	chr8	22275949	22275949	+	1.47965e-05	0.0061042	19.0145	NA	NA	NA
585663	chr8	22838362	22838362	+	3.62256e-06	0.00188531	-63.4901	Dock6	NA	NA
586023	chr8	23143592	23143592	+	3.47695e-11	4.40563e-08	-31.6707	Acp5	NA	NA
586268	chr8	23862286	23862286	+	3.01766e-06	0.00161239	-15.4868	NA	NA	NA
586455	chr8	25075356	25075356	+	1.29427e-06	0.000769718	-23.7225	NA	NA	NA
586568	chr8	25878957	25878957	+	2.54506e-08	2.1499e-05	-58.3222	Tbx20	NA	NA
586732	chr8	27153810	27153810	+	3.2735e-16	6.82028e-13	53.6916	NA	NA	NA
587591	chr8	32280732	32280732	+	6.29358e-06	0.0030035	-5.625	NA	St14	St14
587633	chr8	32395708	32395708	+	1.08952e-05	0.00479756	15.5172	NA	NA	NA
588890	chr8	39407080	39407080	+	1.53845e-06	0.000894371	-23.2117	Pknox2	NA	NA
589140	chr8	39900347	39900347	+	1.06141e-15	2.07889e-12	-36.0729	Robo3	NA	NA
589394	chr8	44184783	44184783	+	3.32799e-06	0.00175406	9.25926	Gramd1b	NA	NA
589467	chr8	44329358	44329358	+	1.40576e-15	2.71902e-12	-60.4918	NA	NA	NA
590137	chr8	46551158	46551158	+	1.1259e-05	0.00492982	-17.6043	NA	NA	NA
590138	chr8	46551163	46551163	+	1.64478e-06	0.000948196	-17.9363	NA	NA	NA
590348	chr8	46947939	46947939	+	3.1134e-06	0.001655	-32.519	NA	Grik4	NA
590838	chr8	47867430	47867430	+	1.67665e-05	0.00672071	-25.4623	NA	NA	NA
590870	chr8	47952659	47952659	+	1.11038e-07	8.50072e-05	-41.7662	NA	NA	NA
592542	chr8	50396450	50396450	+	6.89119e-06	0.00324136	-19.6965	Sik3	NA	NA
593424	chr8	53062004	53062004	+	1.82661e-12	2.65598e-09	-42.0381	Zbtb16	NA	NA
594294	chr8	56193179	56193179	+	2.70711e-05	0.00968753	55.0296	Arhgap20	NA	NA
594552	chr8	57963751	57963751	+	1.16948e-20	3.34609e-17	-38.1993	NA	NA	NA
594686	chr8	58310579	58310579	+	8.40798e-27	3.83848e-23	31.7785	NA	NA	NA
594702	chr8	58347336	58347336	+	2.08921e-06	0.00117283	-14.9068	NA	NA	Slc35f2
594752	chr8	58486828	58486828	+	4.0939e-07	0.000278403	26.5993	NA	Elmod1	NA
594877	chr8	58842595	58842595	+	2.28823e-13	3.61504e-10	-74.7586	NA	NA	NA
595071	chr8	59332280	59332280	+	3.09565e-06	0.00164839	-21.117	NA	NA	NA
595429	chr8	59995615	59995615	+	1.14691e-05	0.00500612	-12.8205	Tmem266	NA	NA
596653	chr8	62992787	62992787	+	7.02779e-07	0.000454048	44.5652	NA	NA	NA
597527	chr8	65879180	65879180	+	1.01644e-09	1.07328e-06	-44.7103	NA	NA	NA
597955	chr8	66999229	66999229	+	6.36201e-09	5.95782e-06	-40.919	NA	NA	NA
598752	chr8	69096987	69096987	+	2.60285e-06	0.00142887	-34.0775	NA	NA	NA
599223	chr8	70712178	70712178	+	3.46197e-11	4.39562e-08	-33.718	NA	NA	Parp16
600072	chr8	73140115	73140115	+	4.14677e-88	1.28732e-82	-58.7108	NA	NA	NA
600335	chr8	74227079	74227079	+	4.18697e-06	0.00212908	-26.751	NA	NA	NA
600899	chr8	76697965	76697965	+	5.00242e-16	1.02168e-12	31.334	Myo1e	NA	NA
601068	chr8	77108364	77108364	+	1.98692e-05	0.00775382	-5	Adam10	NA	Adam10
603016	chr8	85363594	85363594	+	1.40607e-06	0.000825138	-18.2932	Gcm1	NA	NA
603037	chr8	85391590	85391590	+	1.23172e-10	1.4375e-07	32.5782	Fbxo9	NA	NA
603182	chr8	85782706	85782706	+	1.77196e-10	2.03735e-07	-45.3053	NA	NA	NA
603770	chr8	90786783	90786783	+	1.42323e-05	0.00592657	-14.6534	NA	NA	NA
604796	chr8	96586573	96586573	+	2.71637e-05	0.00971506	-28.615	Mthfs	NA	NA
605787	chr8	103367311	103367311	+	1.12709e-06	0.000682614	-10.4046	NA	NA	NA
607242	chr8	108393795	108393795	+	3.5654e-11	4.49936e-08	-30.7633	NA	NA	NA
607367	chr8	108835521	108835521	+	8.85317e-08	6.90668e-05	-71.0742	Nck1	NA	NA
607487	chr8	109403015	109403015	+	1.95021e-08	1.67243e-05	27.7376	Pccb	NA	NA
608045	chr8	111272756	111272756	+	1.41947e-10	1.65041e-07	31.25	NA	NA	NA
608155	chr8	111565886	111565886	+	6.99948e-06	0.00327987	-30.0158	Slco2a1	NA	NA
608186	chr8	111602937	111602937	+	5.28735e-06	0.00258896	-30.5018	NA	NA	NA
608191	chr8	111603824	111603824	+	2.56127e-05	0.00934269	32.4324	NA	NA	NA
608218	chr8	111634418	111634418	+	4.94885e-07	0.000330391	-11.3073	Rab6b	NA	NA
608316	chr8	111825434	111825434	+	1.99598e-28	1.00753e-24	-81.0688	NA	NA	NA
608343	chr8	111849622	111849622	+	2.22104e-05	0.0083822	-9.40171	Cdv3	NA	Cdv3
608878	chr8	113673827	113673827	+	1.03483e-05	0.00458731	-82.242	NA	Nudt16	NA
609762	chr8	115848547	115848547	+	2.15129e-08	1.83222e-05	-28.1136	NA	NA	NA
610420	chr8	116727517	116727517	+	1.95227e-13	3.12403e-10	-40.0112	NA	Camkv	NA
611897	chr8	119172024	119172024	+	6.51016e-08	5.18873e-05	-30.9877	NA	NA	NA
612178	chr8	119734726	119734726	+	4.76931e-13	7.27558e-10	-34.8648	Dclk3	NA	NA
612650	chr8	122162551	122162551	+	6.24045e-10	6.78435e-07	-48.8506	Clasp2	NA	NA
612689	chr8	122272823	122272823	+	2.22732e-19	5.96076e-16	38.6813	NA	NA	NA
612806	chr8	122441466	122441466	+	3.43392e-06	0.00180072	19.1271	Glb1	NA	NA
612886	chr8	122548592	122548592	+	3.11633e-08	2.59365e-05	17.6625	NA	NA	NA
613111	chr8	122885064	122885064	+	1.14159e-05	0.004995	35.2599	Cmtm8	NA	NA
613276	chr8	123089741	123089741	+	1.38738e-09	1.43566e-06	36	NA	NA	NA
613798	chr8	124409292	124409292	+	3.39731e-57	8.78882e-53	-79.0794	NA	NA	NA
614285	chr8	126271840	126271840	+	4.67892e-13	7.15527e-10	-65.1094	NA	NA	NA
614374	chr8	126588058	126588058	+	2.52608e-05	0.00923667	9.96369	NA	NA	NA
614385	chr8	126596114	126596114	+	9.31538e-09	8.45573e-06	42.5863	NA	NA	NA
614689	chr8	127314481	127314481	+	2.35401e-06	0.0013073	26.3744	Ctdspl	NA	NA
614995	chr8	127735554	127735554	+	4.17606e-06	0.00212875	40.6105	NA	NA	NA
615637	chr8	128491195	128491195	+	6.7795e-12	9.23081e-09	-26.6901	Scn11a	NA	NA
616520	chr8	129658332	129658332	+	1.04983e-17	2.46901e-14	-68.8427	NA	NA	NA
617231	chr8	131049192	131049192	+	1.58859e-10	1.84015e-07	-73.631	NA	NA	NA
618729	chr9	10265667	10265667	+	4.33429e-06	0.00219321	12.2727	Rfx2	NA	NA
619108	chr9	10609612	10609612	+	9.88824e-07	0.000612714	-50.6156	Ptprs	NA	NA
619229	chr9	10765746	10765746	+	4.99139e-09	4.76044e-06	-42.563	NA	Arrdc5	NA
619418	chr9	10953723	10953723	+	4.59933e-06	0.00230664	-13.6617	NA	Lrg1	NA
619431	chr9	10975143	10975143	+	2.38704e-06	0.00132445	-16.9463	Hdgfl2	NA	NA
620234	chr9	14013411	14013411	+	1.40018e-05	0.00586599	26.8015	NA	NA	NA
620479	chr9	14537237	14537237	+	2.28375e-29	1.21785e-25	-81.267	Apobec2	NA	NA
621252	chr9	15790510	15790510	+	4.38615e-06	0.00221765	-56.4518	NA	NA	NA
622042	chr9	17025047	17025047	+	2.49004e-05	0.00914259	-19.9863	NA	NA	NA
623750	chr9	20776114	20776114	+	6.19747e-06	0.00296447	-19.3317	NA	NA	NA
623937	chr9	25062505	25062505	+	1.39441e-06	0.000819071	20.4367	NA	NA	NA
625342	chr9	33193706	33193706	+	2.33416e-05	0.00873029	-24.8976	NA	NA	NA
625692	chr9	37946700	37946700	+	2.3496e-09	2.34914e-06	-29.7733	NA	NA	NA
626048	chr9	38396649	38396649	+	1.22723e-06	0.000738334	-9.0566	Zfp451	NA	Zfp451
626523	chr9	41056033	41056033	+	1.37981e-08	1.21173e-05	24.3323	NA	NA	NA
626688	chr9	41437095	41437095	+	9.09466e-25	3.50726e-21	-53.1145	NA	NA	NA
628631	chr9	46164013	46164013	+	5.40931e-12	7.44684e-09	58.4545	Tbc1d8	NA	NA
628816	chr9	46432711	46432711	+	9.71975e-08	7.51529e-05	40.7895	NA	NA	NA
628846	chr9	46464800	46464800	+	1.73727e-06	0.000998732	-89.3333	NA	NA	NA
630128	chr9	53423020	53423020	+	1.95856e-09	1.97728e-06	24.7155	NA	NA	NA
630834	chr9	61191916	61191916	+	1.98743e-36	1.50482e-32	82.3376	NA	NA	NA
633102	chr9	71358150	71358150	+	2.11848e-05	0.00814944	7.55905	NA	NA	NA
633331	chr9	72357097	72357097	+	5.8139e-17	1.26214e-13	31.5642	NA	NA	NA
633561	chr9	74209424	74209424	+	2.34558e-07	0.000168556	-18.2809	Cps1	NA	NA
634469	chr9	81455644	81455644	+	4.04708e-14	6.84672e-11	41.7434	NA	NA	NA
635307	chr9	82481601	82481601	+	4.2239e-07	0.000286302	-14.2822	NA	NA	NA
635737	chr9	82747401	82747401	+	7.29199e-11	8.82542e-08	-53.6291	NA	Slc4a3	NA
636579	chr9	86037976	86037976	+	4.54926e-16	9.32191e-13	-42.81	NA	NA	NA
636909	chr9	88278147	88278147	+	1.03697e-06	0.000635571	20.4458	NA	NA	NA
636910	chr9	88278228	88278228	+	7.41174e-32	4.84399e-28	61.101	NA	NA	NA
637167	chr9	89718801	89718801	+	1.64094e-10	1.89373e-07	26.8431	NA	NA	NA
637320	chr9	92130067	92130067	+	2.46548e-05	0.00907927	-28.5185	NA	NA	NA
637665	chr9	93017584	93017584	+	1.69717e-38	1.52715e-34	-78.8215	NA	NA	NA
637833	chr9	93332309	93332309	+	1.7045e-05	0.00680132	17.6871	NA	NA	NA
637997	chr9	93522161	93522161	+	1.29563e-10	1.50925e-07	39.5853	NA	NA	NA
638870	chr9	96278094	96278094	+	2.46043e-43	2.93775e-39	-78.4541	NA	Sh3bp4	NA
639710	chr9	98117187	98117187	+	2.67053e-06	0.00145957	-41.5342	NA	NA	NA
640448	chr9	99407853	99407853	+	1.47011e-07	0.000110418	-15.2518	NA	NA	NA
640830	chr9	100284732	100284732	+	4.77548e-06	0.0023739	-9.18919	NM_001009825	NA	NA
640842	chr9	100310933	100310933	+	1.26152e-14	2.25073e-11	-69.5479	NM_001009825	NA	NA
640880	chr9	100370824	100370824	+	6.67474e-06	0.00316593	-48.9349	NM_001009825	NA	NA
641037	chr9	100729123	100729123	+	6.29898e-42	6.98375e-38	41.0959	Farp2	NA	NA
641199	chr9	100960006	100960006	+	1.54642e-77	1.60023e-72	48.468	D2hgdh	NA	NA
641204	chr9	100984696	100984696	+	3.89698e-17	8.66951e-14	37.6147	NA	NA	NA
641918	chr9	110047418	110047418	+	4.03121e-15	7.49369e-12	-49.4842	NA	NA	NA
642202	chr9	110394949	110394949	+	5.09949e-26	2.18356e-22	-75.2177	NA	NA	NA
642812	chr9	112079940	112079940	+	6.81565e-31	4.23169e-27	-41.9777	NA	NA	NA
643577	chr9	113947706	113947706	+	1.57741e-05	0.00641375	11.2814	NA	NA	NA
643720	chr9	114583019	114583019	+	9.90774e-07	0.00061331	-34.9029	NA	NA	NA
643974	chr9	115016768	115016768	+	5.05765e-10	5.59905e-07	27.1605	Ptprm	NA	NA
644043	chr9	115213627	115213627	+	1.87394e-05	0.00738253	-17.0732	Ptprm	NA	NA
644071	chr9	115315340	115315340	+	1.85985e-18	4.60056e-15	-63.965	Ptprm	NA	NA
645181	chr9	118921119	118921119	+	2.06756e-06	0.00116426	-15.3374	Dlgap1	NA	NA
645532	chr9	119552187	119552187	+	4.40703e-42	4.97497e-38	-68.4795	Lpin2	NA	NA
646443	chrX	3915556	3915556	+	7.39834e-08	5.81452e-05	-13.2393	NA	NA	NA
646750	chrX	11812386	11812386	+	9.09498e-20	2.48761e-16	-62.6817	NA	NA	NA
647741	chrX	36559250	36559250	+	1.09337e-14	1.95634e-11	-65.7658	NM_001190994	NA	NA
647806	chrX	38543545	38543545	+	2.97373e-06	0.00159303	-24.6329	NA	NA	NA
647905	chrX	43298097	43298097	+	1.67672e-05	0.00672071	10.241	NA	NA	NA
648031	chrX	46960278	46960278	+	1.22042e-05	0.0052767	-11.5594	NA	NA	NA
648481	chrX	64137906	64137906	+	1.37052e-07	0.000103393	42.402	NA	NA	NA
649086	chrX	76140239	76140239	+	2.63735e-05	0.00951269	8.33333	NA	NA	NA
649265	chrX	81162639	81162639	+	1.47075e-07	0.000110418	-48.1886	NA	NA	NA
649519	chrX	96341609	96341609	+	4.85835e-06	0.00241315	-34.4605	NA	NA	NA
649520	chrX	96341659	96341659	+	8.80412e-07	0.000555517	-38.3721	NA	NA	NA
650693	chrX	138032396	138032396	+	1.58658e-06	0.000918912	-23.3907	NA	NA	NA
651603	chrY	317799	317799	+	2.24605e-62	8.2031e-58	-97.479	NA	NA	NA
651642	chrY	1541923	1541923	+	1.11442e-42	1.28133e-38	-80.8511	NA	NA	NA
651692	chrY	3059918	3059918	+	2.53096e-61	8.7301e-57	-54.0541	NA	NA	NA
651765	chrY_KL568139v1_random	8158926	8158926	+	7.12335e-07	0.000459266	14.2915	NA	NA	NA
651799	chrY_KL568139v1_random	9210957	9210957	+	2.5798e-05	0.00936692	-12.0476	NA	NA	NA
651922	chrY_KL568141v1_random	1952699	1952699	+	7.89318e-09	7.30359e-06	29.0092	NA	NA	NA
652001	chrY_KL568149v1_random	55966	55966	+	1.11913e-37	9.38975e-34	-91.3265	NA	NA	NA
652243	chrY_KL568156v1_random	1585719	1585719	+	7.29986e-19	1.87286e-15	-83.5979	NA	NA	NA
652494	chrY_KL568159v1_random	1344882	1344882	+	6.85578e-08	5.42935e-05	-79.0588	NA	NA	NA
652541	chrY_KL568161v1_random	1941358	1941358	+	1.05202e-05	0.00465066	-15.8689	NA	NA	NA
652557	chrY_KL568161v1_random	2145360	2145360	+	1.4235e-08	1.24657e-05	22.5773	NA	NA	NA
652613	chrY_KL568161v1_random	7193796	7193796	+	1.55216e-06	0.000900654	-15.7344	NA	NA	NA
652614	chrY_KL568161v1_random	7193811	7193811	+	1.16142e-08	1.03905e-05	-18.8729	NA	NA	NA
652615	chrY_KL568161v1_random	7193813	7193813	+	4.02685e-07	0.000274415	-16.6401	NA	NA	NA
652616	chrY_KL568161v1_random	7193815	7193815	+	1.88198e-07	0.000137955	-16.8235	NA	NA	NA
652617	chrY_KL568161v1_random	7193828	7193828	+	5.55345e-06	0.00269377	-16.3951	NA	NA	NA
652728	chrY_KL568162v1_random	2419811	2419811	+	9.08114e-07	0.000569524	-22.6326	NA	NA	NA
652734	chrY_KL568162v1_random	2519227	2519227	+	3.14344e-08	2.61271e-05	-31.2165	NA	NA	NA
652784	chrY_KL568162v1_random	3575906	3575906	+	1.07026e-10	1.26091e-07	-29.3186	NA	NA	NA
652810	chrY_KL568162v1_random	4022319	4022319	+	6.80597e-06	0.00321589	-11.8256	NA	NA	NA
652942	chrY_KL568162v1_random	7107103	7107103	+	5.57068e-13	8.3609e-10	-41.4472	NA	NA	NA
653035	chrY_KL568162v1_random	9461023	9461023	+	6.83133e-66	3.53452e-61	-91.8033	NA	NA	NA

## Sheet: Supplementary table 1e
	chr	start	end	strand	pvalue	qvalue	meth.diff	gene_name_i	gene_name_e	gene_name_p
612	chr1	2926566	2926566	+	2.42746e-05	0.00655775	-7.97998	NA	NA	NA
1015	chr1	5336849	5336849	+	8.44936e-07	0.000465239	-12.3085	NA	NA	NA
1521	chr1	7416854	7416854	+	1.09729e-10	1.39791e-07	-35.5119	Phactr2	NA	NA
1531	chr1	7459218	7459218	+	6.04184e-06	0.00230233	-20.2027	Phactr2	NA	NA
1694	chr1	7742238	7742238	+	1.23782e-10	1.55403e-07	31.5859	Adat2	NA	NA
2117	chr1	10887220	10887220	+	4.12121e-05	0.0096063	54.7826	NA	NA	NA
2221	chr1	11906139	11906139	+	3.07332e-05	0.00780102	-21.6428	NA	NA	NR_046238
2222	chr1	11906146	11906146	+	3.22675e-16	7.39624e-13	-34.8561	NA	NA	NR_046238
2223	chr1	11906149	11906149	+	5.99755e-27	2.92686e-23	-43.8901	NA	NA	NR_046238
2225	chr1	11906154	11906154	+	9.28596e-10	1.00703e-06	-28.9306	NA	NA	NR_046238
2226	chr1	11906162	11906162	+	3.06546e-15	6.48605e-12	-38.4739	NA	NA	NR_046238
2227	chr1	11906165	11906165	+	4.95193e-32	3.15428e-28	-58.4974	NA	NA	NR_046238
2265	chr1	11907029	11907029	+	3.13669e-09	3.07635e-06	-32.8099	NA	NA	NR_046238
2313	chr1	11909762	11909762	+	3.61214e-05	0.00872236	-24.2687	NM_001025002	NA	NA
2418	chr1	11911488	11911488	+	2.52702e-31	1.4992e-27	-24.4661	NA	NM_001025002	NA
2610	chr1	12869029	12869029	+	9.08705e-06	0.00311198	-14.2773	NA	NA	NA
2611	chr1	12869047	12869047	+	3.80668e-05	0.00907978	-24.9968	NA	NA	NA
2806	chr1	13548913	13548913	+	7.84197e-07	0.000440375	-15.0635	NA	NA	NA
3370	chr1	15214648	15214648	+	1.93064e-05	0.00552328	-23.5706	Il20ra	NA	NA
3625	chr1	15599470	15599470	+	2.19998e-05	0.00609559	-15.8422	Map3k5	NA	NA
3728	chr1	15702566	15702566	+	3.74326e-05	0.00895676	9.23523	Map7	NA	NA
4264	chr1	18005261	18005261	+	3.7121e-06	0.00156646	-5.82011	Ptprk	NA	NA
4593	chr1	20371188	20371188	+	4.32787e-05	0.00995413	-19.3609	Tmem200a	NA	NA
4708	chr1	21130833	21130833	+	2.32996e-08	1.91567e-05	-79.4872	NA	NA	NA
4780	chr1	21478469	21478469	+	1.12811e-05	0.00367702	-4.83362	NA	NA	NA
4890	chr1	21828461	21828461	+	1.78761e-05	0.00520819	-21.8924	NA	NA	NA
5036	chr1	22872150	22872150	+	1.57885e-06	0.0007674	23.2558	NA	NA	NA
5079	chr1	23098039	23098039	+	1.35642e-05	0.00423004	-28.2278	NA	NA	NA
5292	chr1	24076872	24076872	+	2.8278e-05	0.00732845	-20.8318	NA	NA	NA
5336	chr1	24193973	24193973	+	2.97002e-05	0.00760436	-18.7119	NA	NA	Sgk1
5492	chr1	25119674	25119674	+	9.54122e-09	8.56632e-06	-20.1664	NA	NA	NA
5534	chr1	25952074	25952074	+	2.54178e-28	1.33749e-24	-54.8918	NA	NA	NA
5990	chr1	30995273	30995273	+	3.73618e-14	7.13213e-11	43.7964	NA	NA	NA
6588	chr1	32643262	32643262	+	1.66643e-06	0.000803512	-12.1622	Irx4	NA	Irx4
6676	chr1	32765092	32765092	+	6.55818e-17	1.60023e-13	25.7669	NA	NA	NA
7214	chr1	35923916	35923916	+	4.12994e-09	3.94189e-06	-11.8971	NA	NA	NA
8010	chr1	42024648	42024648	+	4.0974e-07	0.000252749	-14.36	NA	NA	NA
8182	chr1	43714643	43714643	+	3.21542e-05	0.00805319	-21.5405	NA	NA	NA
8274	chr1	43910460	43910460	+	1.20206e-05	0.0038589	-7.64123	NA	NA	NA
8508	chr1	45073888	45073888	+	6.38034e-08	4.83222e-05	-28.014	NA	NA	NA
8703	chr1	46176564	46176564	+	3.67696e-06	0.0015538	-27.2036	NA	NA	NA
9079	chr1	47149398	47149398	+	6.14507e-06	0.00233432	6.97674	NA	NA	NA
9205	chr1	47339222	47339222	+	4.6063e-07	0.000280707	29.3243	NA	NA	NA
9344	chr1	47660794	47660794	+	1.64647e-05	0.00489116	24.8415	NA	Fndc1	NA
9352	chr1	47662075	47662075	+	1.71136e-45	2.1575e-41	-52.6439	NA	Fndc1	NA
9495	chr1	48138904	48138904	+	4.29992e-15	8.8504e-12	-56.6124	NA	NA	NA
9698	chr1	48762595	48762595	+	4.70715e-07	0.000285702	-27.3245	Agpat4	NA	NA
9892	chr1	49651746	49651746	+	7.33362e-07	0.000416304	14.5038	NM_020093	NA	NA
9956	chr1	50452819	50452819	+	2.08869e-32	1.40437e-28	-57.1864	NM_001077677	NA	NA
9980	chr1	50549538	50549538	+	2.05778e-05	0.00579176	-42.4268	NA	NA	NA
10234	chr1	52380577	52380577	+	2.17975e-05	0.00605064	-29.8992	NA	Pde10a	NA
10235	chr1	52380585	52380585	+	2.40607e-05	0.00651741	-29.8202	NA	Pde10a	NA
10307	chr1	52511275	52511275	+	2.98784e-16	6.90091e-13	-32.531	Pde10a	NA	NA
10445	chr1	52892046	52892046	+	7.45091e-06	0.0026875	-12.7897	Tbxt	NA	NA
10479	chr1	52908134	52908134	+	2.02482e-05	0.00571549	-17.5904	T2	NA	NA
10691	chr1	53374157	53374157	+	1.61674e-06	0.000782673	-23.309	Rps6ka2	NA	NA
10902	chr1	54418645	54418645	+	1.06341e-10	1.36047e-07	-35.7381	NA	NA	NA
10904	chr1	54418665	54418665	+	1.03311e-06	0.000545045	-12.935	NA	NA	NA
10905	chr1	54418676	54418676	+	5.36681e-11	7.16915e-08	-19.6973	NA	NA	NA
10909	chr1	54418717	54418717	+	1.43542e-09	1.51856e-06	20.9459	NA	NA	NA
10924	chr1	54441367	54441367	+	1.05474e-05	0.00349348	15.7895	NA	NA	NA
11160	chr1	56949461	56949461	+	2.82399e-05	0.00732172	8.2452	NA	NA	LOC100125364
11357	chr1	57378520	57378520	+	5.9512e-20	1.80063e-16	-42.7982	Fam120b	NA	NA
12193	chr1	64334494	64334494	+	2.33001e-05	0.00635404	-10.9544	NA	Cacng8	NA
12339	chr1	64550745	64550745	+	3.4119e-05	0.00840996	16.8975	NA	NA	NA
12391	chr1	64788249	64788249	+	9.70521e-12	1.42803e-08	-62.3747	NA	NA	NA
12792	chr1	67193078	67193078	+	6.63113e-09	6.12627e-06	-19.3117	NA	NA	NA
12812	chr1	69443287	69443287	+	2.39307e-05	0.00649092	-12.7097	NA	NA	NA
12974	chr1	70386635	70386635	+	7.03248e-06	0.00258698	-33.0221	NA	NA	NA
12983	chr1	70429489	70429489	+	8.88723e-06	0.00305391	-11.5743	NA	NA	NA
13549	chr1	72552085	72552085	+	7.64433e-09	6.98766e-06	-11.6379	Shisa7	NA	NA
13771	chr1	72694419	72694419	+	5.09595e-11	6.8224e-08	-17.2489	Tmem150b	NA	NA
13838	chr1	72862080	72862080	+	2.92688e-05	0.00752315	-25.7407	NA	Syt5	NA
13903	chr1	72930713	72930713	+	2.09389e-05	0.00587155	13.6021	Eps8l1	NA	NA
14172	chr1	77745260	77745260	+	8.15423e-06	0.00285885	18.5185	NA	NA	NA
14710	chr1	78710800	78710800	+	3.76292e-05	0.00899313	4.31655	NA	Slc1a5	Slc1a5
15116	chr1	79848302	79848302	+	6.04591e-06	0.00230244	20.9778	NA	NA	NA
15138	chr1	79871088	79871088	+	1.71263e-06	0.000821859	-24.9425	NA	NA	NA
16056	chr1	80374235	80374235	+	1.34309e-05	0.00419373	-18.1329	NA	NA	NA
16181	chr1	80482276	80482276	+	2.19103e-05	0.00607357	-15.7234	Gemin7	NA	NA
16297	chr1	80549444	80549444	+	1.55355e-10	1.8992e-07	-44.9334	NA	Clptm1	NA
16502	chr1	80745977	80745977	+	2.55298e-05	0.00678773	-25.2386	NA	NA	Bcl3
16847	chr1	81252500	81252500	+	2.27569e-06	0.00104089	-27.0147	NA	NA	NA
17530	chr1	82006079	82006079	+	7.73136e-09	7.05655e-06	-33.6098	NA	NA	NA
17903	chr1	82303560	82303560	+	1.43934e-05	0.00441485	-23.1114	NA	NA	NA
18006	chr1	82456847	82456847	+	1.55482e-07	0.000107775	-23.7258	NA	Exosc5	NA
18013	chr1	82457859	82457859	+	7.29956e-06	0.00264578	11.1888	NA	Exosc5	NA
19008	chr1	84491249	84491249	+	1.40091e-05	0.00433401	-4.375	NA	Map3k10	Map3k10
19118	chr1	84802647	84802647	+	1.52783e-05	0.00460429	-21.5865	Marcksl1	NA	NA
19130	chr1	84846569	84846569	+	1.06793e-05	0.00352944	-35.7937	NA	NA	NA
19222	chr1	85060153	85060153	+	9.40267e-06	0.00319834	-17.3467	Fcgbpl1	NA	NA
19431	chr1	85293045	85293045	+	4.19682e-06	0.00172469	-19.8665	Lrfn1	NA	NA
20521	chr1	87993069	87993069	+	8.19986e-06	0.00286758	64.4752	NA	NA	NA
20523	chr1	87993087	87993087	+	3.77027e-05	0.00900715	-12.7098	NA	NA	NA
20524	chr1	87993115	87993115	+	2.87838e-05	0.00743406	-70.2313	NA	NA	NA
20792	chr1	88890793	88890793	+	2.5791e-07	0.000169089	52.1527	NA	NA	NA
21248	chr1	89338146	89338146	+	4.12266e-05	0.0096063	-19.9825	NA	NA	NA
21816	chr1	90472794	90472794	+	1.14639e-05	0.00371569	-19.1163	NA	NA	NA
21917	chr1	90560338	90560338	+	2.34137e-12	3.71873e-09	-25.6447	Chst8	NA	NA
22034	chr1	90719789	90719789	+	1.97167e-06	0.00092204	-17.4796	NA	NA	NA
22215	chr1	91403028	91403028	+	8.92466e-17	2.14309e-13	54.8774	NA	NA	NA
22996	chr1	92925681	92925681	+	3.14004e-05	0.00792053	-23.7177	NA	NA	NA
23082	chr1	93114834	93114834	+	1.94365e-11	2.7226e-08	-26.5442	NA	NA	NA
23328	chr1	93878515	93878515	+	3.44485e-06	0.00147009	-23.4136	NA	NA	NA
23547	chr1	94153700	94153700	+	1.26917e-05	0.00401325	-6.14525	NA	NA	NA
23554	chr1	94154178	94154178	+	4.01177e-06	0.00166979	-6.48002	NA	NA	NA
23746	chr1	94514290	94514290	+	3.21059e-05	0.00804485	-25.4012	NA	NA	NA
24042	chr1	96240826	96240826	+	3.17733e-05	0.0079747	-11.1472	NA	NA	NA
24174	chr1	97986179	97986179	+	1.03922e-05	0.00345911	12	NA	NA	NA
24244	chr1	98440518	98440518	+	5.27993e-07	0.000317049	-11.2676	NA	NA	NA
24522	chr1	99951759	99951759	+	4.52931e-07	0.000276572	13.665	Klk1c6	NA	NA
25473	chr1	101000000	101000000	+	1.8885e-12	3.06378e-09	-16.209	Flt3lg	NA	NA
26141	chr1	102000000	102000000	+	6.7117e-06	0.00250663	-27.3443	NA	NA	Sec1
26397	chr1	102000000	102000000	+	1.38615e-06	0.000688672	-16.6234	Grin2d	NA	NA
26576	chr1	102000000	102000000	+	4.88125e-06	0.00193946	-9.01943	Nomo1	NA	NA
26940	chr1	103000000	103000000	+	3.8423e-07	0.000239208	-12.987	NA	NA	NA
27655	chr1	105000000	105000000	+	1.49331e-05	0.00453184	-24.242	Nav2	NA	NA
27811	chr1	105000000	105000000	+	1.11664e-06	0.000575567	-19.8186	NA	NA	NA
27844	chr1	105000000	105000000	+	7.90669e-06	0.00280292	-12.8633	NA	Htatip2	NA
28096	chr1	107000000	107000000	+	7.06536e-07	0.00040183	-22.7806	NA	NA	NA
28142	chr1	107000000	107000000	+	1.3174e-05	0.00412844	-29.2966	Gas2	NA	NA
28174	chr1	108000000	108000000	+	9.2759e-06	0.00316023	-21.2564	NA	NA	NA
29021	chr1	125000000	125000000	+	1.93227e-05	0.00552328	-8.41262	NA	NA	NA
29142	chr1	126000000	126000000	+	4.61573e-07	0.000280998	-25.2635	Apba2	NA	NA
29149	chr1	126000000	126000000	+	2.18104e-06	0.00100443	-15.4616	Apba2	NA	NA
29441	chr1	127000000	127000000	+	1.43744e-05	0.00441485	-62.3414	NA	NA	NA
29640	chr1	127000000	127000000	+	1.4037e-05	0.00433648	-16.5591	Lrrk1	NA	NA
29682	chr1	127000000	127000000	+	1.96846e-10	2.34023e-07	-74.6475	NA	Aldh1a3	NA
29947	chr1	128000000	128000000	+	8.01943e-11	1.04812e-07	-39.3047	NA	NA	NA
29949	chr1	128000000	128000000	+	8.08153e-09	7.33192e-06	-25.839	NA	NA	NA
30132	chr1	129000000	129000000	+	1.90762e-05	0.00547349	-17.2696	NA	NA	NA
30285	chr1	129000000	129000000	+	2.57718e-07	0.000169089	-21.5376	Igf1r	NA	NA
30287	chr1	129000000	129000000	+	6.21418e-06	0.00235466	-12.6856	Igf1r	NA	NA
30427	chr1	129000000	129000000	+	2.52048e-06	0.00113738	-29.2706	NA	NA	NA
30627	chr1	131000000	131000000	+	4.10481e-05	0.00958707	-17.1875	NA	NA	NA
30915	chr1	132000000	132000000	+	2.99818e-08	2.40622e-05	16.6486	NA	NA	NA
31577	chr1	136000000	136000000	+	6.87758e-08	5.16999e-05	-21.1765	Slco3a1	NA	NA
31750	chr1	137000000	137000000	+	3.39386e-05	0.00837232	-9.52796	NA	NA	NA
31891	chr1	140000000	140000000	+	1.25595e-05	0.00397913	-19.2765	NA	NA	NA
31967	chr1	141000000	141000000	+	3.22622e-05	0.00806731	-23.3512	NA	NA	NA
32171	chr1	141000000	141000000	+	3.50756e-05	0.00854612	-27.624	Abhd2	NA	NA
32393	chr1	141000000	141000000	+	7.49798e-06	0.00269754	-22.2843	NA	NA	NA
34092	chr1	145000000	145000000	+	3.96796e-05	0.00935752	-20.1479	NA	Mex3b	NA
34611	chr1	148000000	148000000	+	1.91121e-12	3.09233e-09	29.3094	NA	NA	NA
34625	chr1	148000000	148000000	+	4.12506e-09	3.94189e-06	-65.2744	NA	NA	NA
34660	chr1	148000000	148000000	+	2.69592e-06	0.00120486	33.2681	NA	NM_001037659	NA
34792	chr1	152000000	152000000	+	1.02448e-05	0.00342512	-22.1222	NA	NA	NA
36048	chr1	163000000	163000000	+	3.23515e-05	0.00808629	6.63651	Tsku	NA	Tsku
36125	chr1	163000000	163000000	+	9.95376e-07	0.00053049	-22.8451	Lrrc32	NA	NA
36339	chr1	164000000	164000000	+	1.4539e-05	0.00443896	-19.4736	NA	NA	NA
36510	chr1	164000000	164000000	+	4.01558e-05	0.00945063	-24.578	Serpinh1	NA	Serpinh1
36928	chr1	165000000	165000000	+	3.57392e-05	0.00866464	-10.1777	NA	NA	NA
37013	chr1	166000000	166000000	+	6.50703e-46	8.75024e-42	-41.1604	NA	NA	NA
37048	chr1	166000000	166000000	+	1.44017e-05	0.00441485	-26.3515	Plekhb1	NA	NA
37425	chr1	167000000	167000000	+	2.9138e-05	0.00750312	-4.16667	NA	Clpb	Clpb
37790	chr1	168000000	168000000	+	1.44469e-05	0.00441976	-29.5288	NA	NA	NA
37859	chr1	169000000	169000000	+	1.21275e-05	0.00387883	-20.8924	NA	NA	NA
38142	chr1	171000000	171000000	+	2.81918e-05	0.00731236	-17.9701	NA	NA	NA
38474	chr1	174000000	174000000	+	1.97555e-23	7.51867e-20	-76.6667	Tub	NA	NA
39514	chr1	177000000	177000000	+	2.5482e-10	2.96538e-07	35.0805	NA	NA	NA
40047	chr1	181000000	181000000	+	2.70276e-07	0.000176814	20.3514	NA	NA	NA
40271	chr1	185000000	185000000	+	2.51111e-05	0.00671476	-17.3063	NA	NA	NA
40290	chr1	185000000	185000000	+	3.54519e-05	0.00862261	-11.5982	NA	NA	NA
40532	chr1	186000000	186000000	+	2.42738e-10	2.83568e-07	-36.3004	Sox6	NA	NA
40562	chr1	186000000	186000000	+	3.53417e-05	0.00859943	-8.42105	NA	NA	NA
40656	chr1	187000000	187000000	+	2.79725e-12	4.40808e-09	-21.8073	NA	NA	NA
40741	chr1	188000000	188000000	+	7.76965e-06	0.00277057	-10.6313	NA	NA	NA
40792	chr1	188000000	188000000	+	2.5554e-06	0.00114885	-13.75	NA	NA	NA
41011	chr1	189000000	189000000	+	1.11343e-05	0.00364397	-9.57447	NA	NA	NA
41291	chr1	191000000	191000000	+	2.72655e-05	0.00713017	-56.413	NA	NA	NA
41610	chr1	191000000	191000000	+	1.25591e-05	0.00397913	-24.8166	Hs3st2	NA	NA
41893	chr1	193000000	193000000	+	9.41524e-09	8.46577e-06	-31.8142	Prkcb	NA	NA
42039	chr1	193000000	193000000	+	3.41696e-05	0.00841559	-13.5488	NA	NA	NA
42331	chr1	197000000	197000000	+	3.07461e-05	0.00780102	-37.4259	Kdm8	NA	NA
44462	chr1	200000000	200000000	+	2.58695e-13	4.56398e-10	-54.294	Mcmbp	NA	NA
44463	chr1	200000000	200000000	+	5.26832e-07	0.000316965	-20.9217	Mcmbp	NA	NA
44764	chr1	201000000	201000000	+	2.78534e-07	0.000181042	-8.36502	Tacc2	NA	NA
44991	chr1	202000000	202000000	+	2.8037e-06	0.00124203	-19.2308	Acadsb	NA	NA
45110	chr1	203000000	203000000	+	4.32402e-06	0.00175961	-24.5614	NA	NA	NA
45144	chr1	203000000	203000000	+	1.19066e-06	0.000605469	-29.0672	NA	NA	NA
45199	chr1	203000000	203000000	+	2.92816e-05	0.00752315	-13.7164	NA	NA	NA
45439	chr1	204000000	204000000	+	3.6174e-08	2.86144e-05	-52.5748	NA	NA	NA
45718	chr1	205000000	205000000	+	8.73685e-06	0.00301079	-20.842	Lhpp	NA	NA
46093	chr1	206000000	206000000	+	1.09504e-05	0.00359936	8.33333	Edrf1	NA	NA
46453	chr1	208000000	208000000	+	3.29123e-06	0.00141753	-15.6869	Ptpre	NA	NA
46675	chr1	209000000	209000000	+	1.43078e-06	0.000706865	32.4272	NA	NA	NA
46789	chr1	210000000	210000000	+	2.28338e-08	1.88763e-05	-25.5866	Ebf3	NA	NA
46999	chr1	210000000	210000000	+	4.78738e-13	8.23009e-10	-65.3889	NA	NA	NA
48028	chr1	214000000	214000000	+	2.80239e-08	2.2641e-05	-15.7624	Rnh1	NA	NA
48858	chr1	216000000	216000000	+	1.20636e-05	0.0038686	-11.9599	NA	NA	Kcnq1
48859	chr1	216000000	216000000	+	1.943e-06	0.000910746	-16.1972	NA	NA	Kcnq1
48966	chr1	217000000	217000000	+	1.3311e-06	0.000667046	26.7328	NA	NA	NA
49308	chr1	217000000	217000000	+	8.73301e-07	0.000478246	-32.2663	Shank2	NA	NA
49315	chr1	217000000	217000000	+	3.65122e-07	0.000228723	-27.097	Shank2	NA	NA
49559	chr1	218000000	218000000	+	1.23425e-06	0.000625532	49.1017	NA	NA	NA
49716	chr1	218000000	218000000	+	2.33952e-12	3.71873e-09	29.9515	Ccnd1	NA	NA
49852	chr1	218000000	218000000	+	2.0691e-06	0.000960918	-13.8988	NA	NA	NA
50029	chr1	219000000	219000000	+	2.67856e-05	0.00703814	-47.0833	NA	NA	Tesmin
50071	chr1	219000000	219000000	+	1.14424e-05	0.00371569	-13.4921	Ppp6r3	NA	NA
50123	chr1	219000000	219000000	+	2.45794e-05	0.00662528	-32.963	Lrp5	NA	NA
50233	chr1	219000000	219000000	+	2.52251e-05	0.00673176	-4.72441	NA	Kmt5b	Kmt5b
50345	chr1	219000000	219000000	+	4.29123e-06	0.0017522	-41.0896	Aldh3b1	NA	NA
50589	chr1	219000000	219000000	+	1.28322e-17	3.31846e-14	-33.8263	Coro1b	NA	NA
51280	chr1	221000000	221000000	+	2.14373e-08	1.78929e-05	47.5602	NA	NA	NA
51322	chr1	221000000	221000000	+	6.82357e-21	2.23198e-17	54.9015	NA	Sart1	NA
51527	chr1	221000000	221000000	+	2.10306e-06	0.000974473	5.24476	Ovol1	NA	Ovol1
51737	chr1	221000000	221000000	+	1.28843e-06	0.000649724	29.5748	NA	Sipa1	NA
52067	chr1	221000000	221000000	+	8.11204e-16	1.80473e-12	-37.823	NA	Pola2	NA
52548	chr1	222000000	222000000	+	7.36347e-07	0.000417607	-20.035	NA	NA	NA
52653	chr1	222000000	222000000	+	3.10481e-05	0.00785459	-13.4752	Nrxn2	NA	NA
52959	chr1	222000000	222000000	+	7.25276e-17	1.75555e-13	20.9151	NA	Ppp1r14b	Ppp1r14b
52963	chr1	222000000	222000000	+	5.96928e-09	5.583e-06	33.5596	NA	Ppp1r14b	Ppp1r14b
52964	chr1	222000000	222000000	+	1.00645e-31	6.21467e-28	42.0273	NA	Ppp1r14b	Ppp1r14b
52967	chr1	222000000	222000000	+	7.51753e-14	1.40839e-10	38.9794	NA	Ppp1r14b	Ppp1r14b
53129	chr1	222000000	222000000	+	1.54286e-09	1.62371e-06	-12.5063	Macrod1	NA	NA
54416	chr1	226000000	226000000	+	9.04175e-06	0.00310173	-27.7778	NA	Dagla	NA
54559	chr1	227000000	227000000	+	1.22654e-05	0.0039138	-11.4504	NA	NA	Lrrc10b
54777	chr1	227000000	227000000	+	7.20924e-06	0.00262962	-67.0215	NA	NA	NA
56046	chr1	239000000	239000000	+	1.36243e-06	0.00067912	6.88487	NA	NA	NA
56334	chr1	241000000	241000000	+	1.14508e-05	0.00371569	-15.2394	NA	NA	NA
56450	chr1	242000000	242000000	+	4.28857e-06	0.0017522	-15.719	NA	NA	NA
56621	chr1	242000000	242000000	+	3.3876e-32	2.20424e-28	-92.3517	Pip5k1b	NA	NA
56755	chr1	243000000	243000000	+	3.97517e-05	0.00937086	8.6931	Pgm5	NA	NA
57042	chr1	243000000	243000000	+	3.38545e-05	0.0083584	-25.5745	Kank1	NA	NA
57654	chr1	245000000	245000000	+	1.08761e-06	0.000564447	-4.10095	NA	NA	NA
58460	chr1	248000000	248000000	+	1.32111e-06	0.00066289	33.1501	NA	NA	NA
58545	chr1	248000000	248000000	+	8.20234e-06	0.00286758	-14.2859	NA	NA	NA
59129	chr1	251000000	251000000	+	1.01038e-05	0.00338992	-30.8081	NA	NA	NA
59208	chr1	252000000	252000000	+	2.50321e-10	2.91863e-07	-12.6177	NA	NA	NA
59624	chr1	255000000	255000000	+	8.38716e-06	0.00291519	-13.9665	NA	NA	NA
60100	chr1	256000000	256000000	+	4.37674e-08	3.38683e-05	-39.914	Exoc6	NA	NA
60252	chr1	257000000	257000000	+	5.35087e-06	0.00209195	-24.3187	NA	NA	NA
60973	chr1	260000000	260000000	+	6.91575e-07	0.000395178	-21.9428	Tll2	NA	NA
61309	chr1	261000000	261000000	+	8.89287e-06	0.00305412	-25.1838	NA	NA	NA
61520	chr1	261000000	261000000	+	1.91899e-48	2.9031e-44	-100	Morn4	NA	NA
61522	chr1	261000000	261000000	+	6.10648e-10	6.80521e-07	33.1775	Morn4	NA	NA
61868	chr1	262000000	262000000	+	3.78039e-07	0.000236082	23.7694	NA	NA	NA
62531	chr1	264000000	264000000	+	4.32754e-05	0.00995413	7.84314	NA	NA	NA
62588	chr1	264000000	264000000	+	3.78582e-08	2.99076e-05	-24.3615	NA	Cpn1	NA
62646	chr1	264000000	264000000	+	2.48049e-09	2.48926e-06	38.2392	NA	NA	NA
63383	chr1	265000000	265000000	+	4.44488e-06	0.00179675	10.3244	NA	Pax2	NA
63723	chr1	265000000	265000000	+	3.59195e-06	0.00152641	-14.8296	NA	NA	NA
63810	chr1	265000000	265000000	+	6.9945e-06	0.00257928	4.68227	NA	NA	NA
64092	chr1	265000000	265000000	+	7.0307e-07	0.000400235	-50.5116	NA	NA	NA
65427	chr1	267000000	267000000	+	1.72979e-10	2.08516e-07	-56.9196	NA	NA	NA
65482	chr1	267000000	267000000	+	2.90281e-05	0.00748118	-20.6063	NA	NA	NA
65485	chr1	267000000	267000000	+	1.92088e-06	0.000901774	-20.2966	NA	NA	NA
65486	chr1	267000000	267000000	+	3.49608e-05	0.00854093	-22.6409	NA	NA	NA
65497	chr1	267000000	267000000	+	4.21924e-08	3.28636e-05	-25.2868	NA	NA	NA
65841	chr1	270000000	270000000	+	4.76399e-09	4.49742e-06	-53.7988	NA	NA	NA
65955	chr1	273000000	273000000	+	9.46538e-07	0.000512326	-51.4469	NA	NA	NA
65976	chr1	273000000	273000000	+	2.98266e-16	6.90091e-13	-65.625	NA	NA	NA
66040	chr1	274000000	274000000	+	5.53046e-16	1.23493e-12	-24.8629	NA	NA	NA
66059	chr1	274000000	274000000	+	2.41428e-27	1.1975e-23	60.6999	Xpnpep1	NA	NA
66123	chr1	274000000	274000000	+	5.68858e-06	0.00220239	-21.8705	NA	NA	NA
66152	chr1	274000000	274000000	+	2.97001e-05	0.00760436	-31.596	Add3	NA	NA
66364	chr1	274000000	274000000	+	1.62691e-05	0.00484735	-35.4347	NA	NA	NA
66517	chr1	274000000	274000000	+	3.25167e-72	1.78881e-67	45.9443	Rbm20	NA	NA
66521	chr1	274000000	274000000	+	4.62324e-42	5.27862e-38	-78.1818	Rbm20	NA	NA
66553	chr1	274000000	274000000	+	5.32344e-20	1.62696e-16	-37.4364	Rbm20	NA	NA
66792	chr1	275000000	275000000	+	2.19944e-07	0.000147392	-28.57	NA	NA	NA
66839	chr1	276000000	276000000	+	7.41356e-09	6.79725e-06	-18.9348	NA	NA	NA
66956	chr1	276000000	276000000	+	3.01155e-05	0.00769365	-17.683	NA	NA	NA
67484	chr1	277000000	277000000	+	7.6699e-08	5.70409e-05	-15.2937	Casp7	NA	NA
67510	chr1	277000000	277000000	+	3.18064e-11	4.37433e-08	-49.4127	NA	NA	NA
67656	chr1	278000000	278000000	+	8.35408e-06	0.00290703	-21.5252	NA	NA	NA
68204	chr1	279000000	279000000	+	1.73712e-05	0.00509543	-28.735	NA	NA	NA
68207	chr1	279000000	279000000	+	2.78252e-06	0.00123717	-27.8148	NA	NA	NA
68244	chr1	279000000	279000000	+	1.03323e-08	9.14097e-06	-34.4551	NA	NM_012959	NA
68301	chr1	280000000	280000000	+	4.03078e-23	1.50565e-19	44.9412	NA	NA	NA
68791	chr1	281000000	281000000	+	2.14756e-05	0.00598047	3.7678	NA	NA	Emx2
69525	chr10	2504012	2504012	+	1.69161e-10	2.0514e-07	-67.4597	NA	NA	NA
69574	chr10	3321276	3321276	+	2.89357e-05	0.00746373	10.4389	NA	Pdxdc1	Pdxdc1
69755	chr10	4639989	4639989	+	2.79218e-06	0.00123874	-29.1243	Snn	NA	NA
70801	chr10	8014863	8014863	+	1.58479e-24	6.52387e-21	-49.6078	NA	NA	NA
70847	chr10	8645594	8645594	+	4.01681e-05	0.00945063	5.47445	Rbfox1	NA	NA
70901	chr10	9354539	9354539	+	2.42783e-19	7.13182e-16	-80.8199	NA	NA	NA
71037	chr10	10220455	10220455	+	7.44892e-14	1.39987e-10	-77.2321	NA	NA	NA
71044	chr10	10227993	10227993	+	1.77504e-06	0.000847774	-40.2703	NA	NA	NA
71224	chr10	10672600	10672600	+	2.92713e-09	2.88956e-06	58.2332	NA	Ppl	NA
71446	chr10	10918053	10918053	+	1.64423e-09	1.72142e-06	-18.5189	NA	NA	NA
71540	chr10	11142424	11142424	+	1.60989e-10	1.96015e-07	-69.3025	NA	LOC108348151	NA
71726	chr10	11266186	11266186	+	9.55807e-08	6.96016e-05	23.614	NA	NA	NA
71763	chr10	11308713	11308713	+	3.75776e-05	0.00898436	-12.2899	NA	NA	NA
71839	chr10	11460361	11460361	+	3.61125e-05	0.00872236	-20.8401	NA	NA	NA
71840	chr10	11460396	11460396	+	8.59173e-12	1.2743e-08	-31.2048	NA	NA	NA
71909	chr10	11735561	11735561	+	1.46002e-08	1.26215e-05	-30.5203	Trap1	NA	NA
72061	chr10	11978051	11978051	+	2.51199e-06	0.00113494	25.4237	NA	NA	NA
72319	chr10	12896391	12896391	+	1.9535e-05	0.00556818	31.0203	NA	NA	NA
72354	chr10	12930309	12930309	+	2.68959e-05	0.00706097	-15.181	Zscan10	NA	Zscan10
72366	chr10	12934647	12934647	+	9.97563e-07	0.000530921	-36.5385	NA	Zscan10	NA
72720	chr10	13348419	13348419	+	7.84629e-07	0.000440375	-22.2683	NA	Prss30	NA
73457	chr10	14095321	14095321	+	5.68865e-31	3.34212e-27	51.2705	NA	Rpl3l	Rpl3l
73583	chr10	14239616	14239616	+	1.00469e-11	1.46498e-08	-47.7529	NA	NA	Igfals
73895	chr10	14599800	14599800	+	1.9867e-05	0.00564839	8.49421	NA	Tsr3	NA
73904	chr10	14604593	14604593	+	1.89286e-10	2.26388e-07	66.522	NA	NM_001312663	NA
74222	chr10	14946808	14946808	+	7.23125e-06	0.00263447	55.7429	NA	NA	NA
74224	chr10	14969457	14969457	+	4.16596e-05	0.00966994	-16.0005	NA	NA	NA
74231	chr10	15015118	15015118	+	2.31429e-08	1.91058e-05	62.7	NA	NA	NA
74515	chr10	15226859	15226859	+	2.52368e-05	0.00673176	27.7938	NA	NA	NA
74850	chr10	15633859	15633859	+	6.56117e-07	0.000378852	-29.6537	Nprl3	NA	NA
75090	chr10	15815154	15815154	+	5.96169e-11	7.91142e-08	-23.7421	NA	NA	NA
75139	chr10	15931489	15931489	+	6.65068e-06	0.00249506	35.1852	NA	NA	NA
75208	chr10	16073573	16073573	+	4.39209e-06	0.00178186	22.7273	NA	NA	NA
75218	chr10	16094691	16094691	+	3.65172e-11	4.96577e-08	-43.2201	NA	NA	NA
75434	chr10	16552445	16552445	+	4.84299e-13	8.30212e-10	-60.6791	NA	Stc2	NA
75788	chr10	16990551	16990551	+	1.43741e-10	1.77154e-07	38.8723	NA	NA	NA
75930	chr10	17192954	17192954	+	1.66164e-05	0.00493139	-18.2784	NA	NA	NA
75955	chr10	17295411	17295411	+	8.26829e-08	6.10171e-05	-77.9813	NA	NA	NA
76021	chr10	17454328	17454328	+	2.37339e-05	0.00645199	-24.9609	Stk10	NA	NA
77199	chr10	20723070	20723070	+	8.70551e-06	0.00300341	-8.89785	NA	NA	NA
77216	chr10	20768214	20768214	+	3.79848e-05	0.00906738	-15.5804	NA	NA	NA
77270	chr10	20822604	20822604	+	3.0914e-05	0.00783377	4.46429	NA	NA	NA
77549	chr10	21537480	21537480	+	5.29708e-06	0.00207471	-20.5375	Tenm2	NA	NA
77559	chr10	21592634	21592634	+	7.16897e-09	6.58296e-06	-61.8302	Tenm2	NA	NA
77651	chr10	22167714	22167714	+	1.10336e-05	0.00361689	-11.7822	NA	NA	NA
77946	chr10	25143090	25143090	+	2.01731e-08	1.68843e-05	-18.4902	NA	NA	NA
78193	chr10	29001592	29001592	+	4.11547e-18	1.10685e-14	33.4378	NA	NA	NA
78253	chr10	29089325	29089325	+	2.09922e-05	0.00588086	-17.5644	NA	NA	NA
78510	chr10	29959828	29959828	+	1.00076e-05	0.00337001	-16.5054	NA	NA	NA
78522	chr10	29973067	29973067	+	2.30126e-07	0.000153029	-13.8475	NA	NA	NA
78621	chr10	30727367	30727367	+	9.64201e-06	0.00326142	42.6005	NA	NA	NA
78681	chr10	30979401	30979401	+	3.70332e-22	1.31053e-18	-29.661	Clint1	NA	NA
78687	chr10	31018175	31018175	+	1.24296e-05	0.00394624	-21.6379	NA	NA	NA
78731	chr10	31051819	31051819	+	2.32737e-05	0.00635004	-4.84327	Thg1l	NA	Thg1l
78796	chr10	31183614	31183614	+	2.40988e-05	0.0065219	-12.4929	Adam19	NA	NA
78849	chr10	31300911	31300911	+	1.02957e-06	0.00054365	-14.5209	Cyfip2	NA	NA
79337	chr10	34536594	34536594	+	4.4344e-06	0.00179567	-8.33333	NA	Mgat1	NA
79775	chr10	35976066	35976066	+	1.59155e-05	0.00476309	-17.602	NA	NA	NA
79776	chr10	35976096	35976096	+	1.8413e-06	0.000873219	-17.7884	NA	NA	NA
79779	chr10	35979942	35979942	+	7.08485e-10	7.85214e-07	-47.389	NA	NA	NA
79957	chr10	36436369	36436369	+	3.87543e-05	0.00919665	7.97619	NA	NA	NA
80182	chr10	37296807	37296807	+	1.10266e-05	0.00361655	29.4701	Jade2	NA	NA
80183	chr10	37296853	37296853	+	1.61733e-07	0.000111342	25.1962	Jade2	NA	NA
80238	chr10	37331112	37331112	+	1.01361e-08	9.02896e-06	-35.2808	NA	NA	NA
80240	chr10	37331152	37331152	+	1.07803e-05	0.00355698	-31.2453	NA	NA	NA
80372	chr10	37707176	37707176	+	1.72933e-05	0.00507864	-25.7693	NA	NA	NA
80485	chr10	37900950	37900950	+	6.82002e-12	1.01901e-08	28.4073	NA	NA	NA
80957	chr10	39083639	39083639	+	2.54529e-06	0.00114686	-17.8033	NA	NA	NA
81622	chr10	40736351	40736351	+	2.01684e-06	0.000940247	30.3279	NA	NA	NA
81997	chr10	43184057	43184057	+	4.3918e-07	0.000268718	-48.1183	Galnt10	NA	NA
82594	chr10	45344567	45344567	+	4.52247e-12	6.92833e-09	-44.6518	NA	NA	NA
82595	chr10	45344662	45344662	+	5.99353e-06	0.00229259	23.5499	NA	NA	NA
82650	chr10	45418124	45418124	+	6.55301e-06	0.00246453	-10.3093	NA	NA	NA
83155	chr10	46144040	46144040	+	4.20009e-06	0.00172469	-21.0221	NA	NA	NA
83241	chr10	46265508	46265508	+	7.55133e-07	0.000426662	-40.9035	NA	NA	NA
83405	chr10	46576082	46576082	+	2.1002e-05	0.00588086	-50.9474	NA	Srebf1	NA
83907	chr10	47603182	47603182	+	7.08519e-09	6.52384e-06	-34.8214	Slc47a2	NA	NA
84412	chr10	48894999	48894999	+	3.79852e-06	0.001598	-27.3709	NA	NA	NA
85108	chr10	51509876	51509876	+	5.25984e-06	0.00206146	-78.672	NA	NA	NA
85184	chr10	51732146	51732146	+	4.21944e-06	0.00172943	-20.973	Myocd	NA	NA
85624	chr10	54119125	54119125	+	5.49327e-06	0.00213837	-11.3488	Gas7	NA	NA
85653	chr10	54237337	54237337	+	1.90746e-05	0.00547349	44.915	NA	Gas7	NA
85763	chr10	54608369	54608369	+	1.88772e-21	6.38169e-18	-75.732	Stx8	NA	NA
85765	chr10	54616295	54616295	+	1.31124e-05	0.00411552	-6.36098	Stx8	NA	NA
86260	chr10	55626814	55626814	+	1.67134e-07	0.00011493	-7.71248	NA	Aurkb	Aurkb
86948	chr10	56185628	56185628	+	1.09044e-05	0.00359401	-6.15385	NA	Wrap53	Wrap53
87027	chr10	56219164	56219164	+	4.09869e-08	3.21307e-05	-11.6955	NA	NA	NA
87264	chr10	56435908	56435908	+	2.02014e-05	0.00571506	10.3698	NA	Nlgn2	NA
87397	chr10	56501245	56501245	+	2.88013e-05	0.00743539	12.9027	NA	Acap1	NA
87721	chr10	56606672	56606672	+	2.76752e-05	0.00720928	9.90518	Phf23	NA	NA
88061	chr10	57125347	57125347	+	5.38913e-06	0.00210531	-16.4757	NA	NA	Gltpd2
88350	chr10	57414412	57414412	+	4.54915e-22	1.60048e-18	45.483	NA	NA	NA
88445	chr10	57670136	57670136	+	2.25507e-05	0.00621976	18.0003	NA	LOC691995	LOC691995
88647	chr10	58717716	58717716	+	3.24618e-05	0.00810049	-28.3006	NA	NA	NA
88959	chr10	59333032	59333032	+	9.6607e-22	3.34057e-18	-87.7609	NA	NA	NA
89188	chr10	59675659	59675659	+	5.51513e-07	0.000329308	-16.1747	Itgae	NA	NA
89189	chr10	59679529	59679529	+	8.39197e-08	6.18544e-05	-18.3985	Itgae	NA	NA
89244	chr10	59714490	59714490	+	1.39451e-05	0.00431863	-56.8774	NA	NA	NA
90454	chr10	63500103	63500103	+	2.93966e-05	0.00754402	-23.934	NA	NA	NA
90565	chr10	63676378	63676378	+	8.06583e-06	0.00284017	-6.25	NA	NA	NA
90943	chr10	64156443	64156443	+	5.48799e-10	6.13855e-07	-45.7931	NA	NA	NA
91015	chr10	64261125	64261125	+	2.78862e-06	0.0012386	-18.344	Vps53	NA	NA
91049	chr10	64444149	64444149	+	1.3704e-12	2.2596e-09	-71.1827	Nxn	NA	NA
91380	chr10	64952631	64952631	+	1.71715e-05	0.00504663	-22.564	Pipox	NA	Pipox
91417	chr10	64990298	64990298	+	1.10085e-06	0.000568393	-39.4937	Myo18a	NA	NA
91738	chr10	65551888	65551888	+	3.03529e-05	0.00773694	-8.79806	NA	NA	NA
92885	chr10	68248477	68248477	+	5.26351e-53	9.65187e-49	86.7973	NA	Asic2	NA
93184	chr10	69856656	69856656	+	3.1042e-05	0.00785459	-15.6863	NA	NA	NA
93187	chr10	69924818	69924818	+	6.12274e-06	0.00232877	-22.1259	NA	NA	NA
93393	chr10	70399672	70399672	+	9.51395e-06	0.00323075	-14.3955	NA	NA	NA
93398	chr10	70400225	70400225	+	3.34564e-05	0.00828715	-21.5361	NA	NA	NA
93490	chr10	71082990	71082990	+	3.70179e-18	1.00003e-14	-46.699	NA	Heatr6	NA
93966	chr10	72037568	72037568	+	3.78743e-11	5.13877e-08	-15.3784	NA	NA	NA
94343	chr10	73277515	73277515	+	1.83045e-05	0.00530237	12.8571	NA	NA	NA
94381	chr10	73279441	73279441	+	4.18123e-05	0.00969794	-15.8333	Tbx2	NA	Tbx2
94757	chr10	73902418	73902418	+	3.14321e-05	0.00792194	-16.8694	NA	NA	NR_031823
95664	chr10	76008016	76008016	+	1.50259e-06	0.000736845	16.6178	NA	NA	NA
95706	chr10	76063058	76063058	+	2.13506e-06	0.000986255	-31.769	NA	NA	NA
95730	chr10	76130957	76130957	+	3.44794e-17	8.58625e-14	-48.234	NA	NA	NA
95741	chr10	76146101	76146101	+	7.75835e-06	0.00277037	-28.9147	NA	NA	NA
96652	chr10	81523194	81523194	+	1.23673e-05	0.00393303	-13.1785	NA	NA	NA
96653	chr10	81523202	81523202	+	9.60059e-06	0.00325368	-16.3707	NA	NA	NA
96732	chr10	81685815	81685815	+	4.14103e-06	0.00170583	-17.1358	NA	NA	NA
96857	chr10	81947729	81947729	+	4.21975e-08	3.28636e-05	-32.898	NA	NA	NA
97011	chr10	82196209	82196209	+	1.26937e-05	0.00401325	6.10978	Cacna1g	NA	NA
97446	chr10	82806554	82806554	+	1.16834e-06	0.00059814	-27.6995	Ppp1r9b	NA	NA
97553	chr10	82872078	82872078	+	7.42885e-06	0.00268384	-11.811	NA	NA	NA
97854	chr10	83155611	83155611	+	9.02757e-08	6.62166e-05	-12.2271	Fam117a	NA	Fam117a
97877	chr10	83209618	83209618	+	2.29076e-12	3.66723e-09	-22.5564	NA	NA	NA
98093	chr10	83621031	83621031	+	5.75588e-08	4.37571e-05	-60.7853	NA	NA	NA
98234	chr10	83791614	83791614	+	9.65304e-08	7.02087e-05	-29.5604	NA	Igf2bp1	NA
98241	chr10	83807721	83807721	+	1.93691e-05	0.00553133	-22.6926	Igf2bp1	NA	NA
98245	chr10	83807776	83807776	+	2.4965e-05	0.00668859	-17.8543	Igf2bp1	NA	NA
99333	chr10	84645267	84645267	+	1.32305e-05	0.00413771	-9.8224	NA	NA	NA
100646	chr10	86088637	86088637	+	1.09181e-05	0.00359452	-22.2129	Fbxl20	NA	NA
100758	chr10	86255526	86255526	+	1.38951e-05	0.00430757	23.4896	NA	NA	NA
101304	chr10	86662622	86662622	+	2.75161e-07	0.000179427	-7.42857	Thra	NA	NA
101724	chr10	86880930	86880930	+	3.24205e-05	0.00809855	-26.2554	Rara	NA	NA
102020	chr10	87344528	87344528	+	3.299e-06	0.00141986	-29.7751	Krt20	NA	NA
102167	chr10	88064286	88064286	+	2.47184e-09	2.4847e-06	-77.6808	NA	NA	NA
102651	chr10	88661326	88661326	+	1.78711e-05	0.00520819	18.6012	Kcnh4	NA	NA
103591	chr10	89687596	89687596	+	2.6497e-05	0.00699572	-14.7124	Etv4	NA	NA
104680	chr10	90769839	90769839	+	1.77678e-05	0.00518411	-32.0543	NA	NA	NA
104884	chr10	91162571	91162571	+	6.0735e-07	0.000354755	-29.1912	NA	NA	NA
105264	chr10	91515148	91515148	+	5.63584e-07	0.000335342	-21.1765	NA	NA	NA
105493	chr10	91884561	91884561	+	1.06758e-05	0.00352944	-48.9757	Nsf	NA	NA
105588	chr10	92096314	92096314	+	3.87056e-06	0.0016254	18.403	NA	NA	NA
106128	chr10	93545507	93545507	+	3.11463e-05	0.00786987	-18.7433	Mrc2	NA	NA
106158	chr10	93577746	93577746	+	1.49261e-05	0.00453184	-23.8566	NA	Mrc2	NA
106324	chr10	94198115	94198115	+	7.97491e-11	1.04456e-07	-33.5909	NA	Ace3	NA
107145	chr10	95578201	95578201	+	3.88675e-06	0.00163106	-31.2655	NA	NA	NA
107432	chr10	95987641	95987641	+	2.93949e-06	0.00129178	-15.6025	Cacng4	NA	NA
107804	chr10	96654694	96654694	+	4.31036e-06	0.00175541	-21.061	NA	NA	NA
107853	chr10	97179975	97179975	+	6.0023e-06	0.00229336	-34.0208	NA	NA	NA
107991	chr10	97252168	97252168	+	3.44762e-05	0.00846356	-23.5246	NA	NA	NA
107992	chr10	97252184	97252184	+	9.74983e-08	7.08275e-05	-19.0199	NA	NA	NA
108611	chr10	98325330	98325330	+	9.63479e-21	3.08482e-17	-65.6176	Abca8a	NA	NA
108795	chr10	98862374	98862374	+	3.25164e-09	3.16855e-06	-16.6332	NA	NA	NA
109131	chr10	101000000	101000000	+	6.32345e-07	0.000367228	77.3899	NA	NA	NA
109146	chr10	101000000	101000000	+	1.33013e-07	9.45505e-05	-21.4099	NA	NA	NA
109147	chr10	101000000	101000000	+	1.05417e-07	7.59192e-05	-19.8688	NA	NA	NA
109284	chr10	101000000	101000000	+	1.05511e-07	7.59192e-05	-48.9659	NA	NA	NA
109316	chr10	101000000	101000000	+	2.85961e-14	5.49346e-11	-66.5731	NA	NA	NA
109425	chr10	102000000	102000000	+	1.1527e-13	2.12017e-10	-53.1251	NA	NA	NA
109426	chr10	102000000	102000000	+	1.27547e-05	0.00402651	-28.0661	NA	NA	NA
109427	chr10	102000000	102000000	+	4.62966e-06	0.0018615	-18.9049	NA	NA	NA
109454	chr10	102000000	102000000	+	6.82277e-07	0.000390973	-37.6973	NA	NA	NA
109896	chr10	102000000	102000000	+	2.4807e-08	2.02858e-05	-16.8629	NA	NA	NA
109976	chr10	102000000	102000000	+	2.27659e-05	0.00626198	-6.86718	Sdk2	NA	NA
110229	chr10	103000000	103000000	+	8.72098e-24	3.40474e-20	86.5079	NA	NA	NA
110465	chr10	103000000	103000000	+	1.20313e-05	0.00386028	-19.298	NA	NA	NA
110619	chr10	103000000	103000000	+	9.7008e-07	0.000520716	-11.4797	Dnai2	NA	Dnai2
110658	chr10	103000000	103000000	+	5.09435e-26	2.33542e-22	89.8834	Dnai2	NA	NA
111060	chr10	104000000	104000000	+	2.89348e-06	0.00127806	-28.343	Tmem104	NA	NA
111494	chr10	104000000	104000000	+	2.45159e-07	0.000161429	34.5464	NA	NA	NA
111513	chr10	104000000	104000000	+	1.99266e-09	2.04724e-06	-13.3085	NA	Slc16a5	NA
111692	chr10	104000000	104000000	+	9.46006e-06	0.00321606	-21.3311	NA	NA	NA
112159	chr10	105000000	105000000	+	1.89094e-05	0.00544372	-15.7634	Unc13d	NA	NA
112251	chr10	105000000	105000000	+	2.10463e-05	0.00588803	-42.2145	Mrpl38	NA	NA
112376	chr10	105000000	105000000	+	7.21023e-12	1.07202e-08	-15.2198	Evpl	NA	NA
112752	chr10	106000000	106000000	+	9.22504e-10	1.00222e-06	-61.4547	NA	Rhbdf2	NA
113501	chr10	106000000	106000000	+	1.86804e-06	0.000880383	-24.2163	NM_176856	NA	NA
113902	chr10	107000000	107000000	+	8.58738e-07	0.000471124	-15.8592	NA	NA	NA
114092	chr10	107000000	107000000	+	6.89615e-61	1.81438e-56	-86.1784	NA	NA	NA
114261	chr10	107000000	107000000	+	1.30056e-32	8.8428e-29	-59.4144	NA	NA	NA
114284	chr10	107000000	107000000	+	1.30625e-05	0.00410413	-23.6521	NA	NA	NA
114297	chr10	107000000	107000000	+	4.25792e-06	0.00174213	-20.147	NA	NA	NA
114549	chr10	107000000	107000000	+	1.12661e-45	1.45053e-41	70.2085	NA	NA	NA
114720	chr10	108000000	108000000	+	1.70641e-09	1.77424e-06	-27.3367	NA	NA	NA
115322	chr10	108000000	108000000	+	4.51513e-08	3.48057e-05	-44.932	Ccdc40	NA	NA
115457	chr10	108000000	108000000	+	3.00154e-05	0.00767932	24.8045	Ccdc40	NA	NA
115817	chr10	109000000	109000000	+	4.71483e-06	0.00188697	-27.6825	NA	NA	NA
115994	chr10	109000000	109000000	+	3.31918e-11	4.53396e-08	-27.871	Baiap2	NA	NA
116537	chr10	109000000	109000000	+	1.2375e-05	0.00393303	-13.912	NA	NA	NA
117049	chr10	110000000	110000000	+	4.01372e-06	0.00166979	-4.06977	NA	NA	Pycr1
117195	chr10	110000000	110000000	+	8.32652e-07	0.00045973	-18.7851	NA	NA	NA
117402	chr10	110000000	110000000	+	1.77359e-05	0.00517731	-32.7096	NA	NA	Cd7
117403	chr10	110000000	110000000	+	6.66711e-06	0.00249709	-41.5431	NA	NA	Cd7
117535	chr10	111000000	111000000	+	2.73283e-06	0.00121866	-9.49721	Wdr45b	NA	Wdr45b
117635	chr10	111000000	111000000	+	3.0825e-07	0.000198364	-33.9977	Tbcd	NA	NA
117761	chr10	112000000	112000000	+	1.44845e-06	0.000713885	-18.75	Vom2r4	NA	NA
117838	chr11	1609141	1609141	+	6.28861e-09	5.84314e-06	-25.3735	NA	NA	NA
118084	chr11	5317617	5317617	+	1.37652e-07	9.69705e-05	19.1645	NA	NA	NA
118085	chr11	5317664	5317664	+	2.40393e-51	3.93161e-47	-95.0874	NA	NA	NA
118108	chr11	6289089	6289089	+	4.9232e-09	4.63492e-06	-64.7034	NA	NA	NA
118208	chr11	7597415	7597415	+	1.01074e-05	0.00338992	2.80112	NA	NA	NA
118239	chr11	8388551	8388551	+	1.23026e-05	0.00391826	-21.7897	NA	NA	NA
118734	chr11	14758984	14758984	+	6.37234e-06	0.00240856	-16.8055	NA	NA	NA
119768	chr11	28213403	28213403	+	1.88169e-05	0.00542707	5.49451	NA	Grik1	Grik1
119802	chr11	28550184	28550184	+	3.23815e-09	3.1656e-06	-61.8229	NA	NA	NA
119876	chr11	29741994	29741994	+	9.25339e-06	0.00315673	-13.4578	NA	NA	NA
119936	chr11	29963284	29963284	+	8.07692e-06	0.00284163	-18.6554	Tiam1	NA	NA
119968	chr11	29986999	29986999	+	3.45635e-41	3.87324e-37	51.2195	Tiam1	NA	NA
120365	chr11	30685933	30685933	+	1.74413e-05	0.00511104	-14.5119	NA	NA	NA
120939	chr11	31463022	31463022	+	5.51863e-06	0.00214483	-24.4913	NA	NA	NA
121045	chr11	31673241	31673241	+	2.86839e-05	0.0074146	8.42697	NA	NA	NA
121318	chr11	31986110	31986110	+	4.24435e-05	0.00980302	21.8271	Itsn1	NA	NA
121870	chr11	32910549	32910549	+	9.7456e-74	7.37171e-69	-89.7461	NA	NA	NA
122675	chr11	34966444	34966444	+	2.58056e-10	2.99152e-07	-41.0733	NA	NA	NA
123020	chr11	36230914	36230914	+	4.13553e-08	3.23744e-05	-13.3428	NA	NA	NA
123027	chr11	36251821	36251821	+	1.25965e-09	1.34661e-06	-73.2563	NA	NA	NA
123101	chr11	36508345	36508345	+	8.31088e-11	1.08387e-07	-38.2951	Wrb	NA	NA
123176	chr11	36645408	36645408	+	1.54303e-05	0.00464316	-23.2308	NA	NA	NA
124064	chr11	45004572	45004572	+	9.44314e-15	1.87356e-11	-70.7143	NA	Col8a1	NA
124078	chr11	45031843	45031843	+	1.51504e-06	0.000741747	-14.1321	NA	Cmss1	Cmss1
124433	chr11	47314379	47314379	+	1.41279e-82	1.70985e-77	97.1481	NA	NA	NA
124692	chr11	52546349	52546349	+	1.48762e-05	0.0045191	-6.95396	NA	NA	NA
124782	chr11	53532097	53532097	+	3.94116e-12	6.09955e-09	-39.1534	NA	Cd47	NA
124916	chr11	56142417	56142417	+	9.64982e-25	3.9996e-21	-37.7392	NA	NA	NA
124945	chr11	56797731	56797731	+	4.43626e-06	0.00179567	-5.65668	NA	NA	NA
125385	chr11	60748679	60748679	+	1.67083e-05	0.0049538	-5.31182	NA	NA	NA
125405	chr11	60906787	60906787	+	2.128e-06	0.000983744	-11.6291	NA	NA	Gtpbp8
125513	chr11	61168035	61168035	+	3.3132e-05	0.00821689	-14.9151	NA	NA	NA
126278	chr11	64952390	64952390	+	1.11039e-06	0.000572832	-31.0219	NA	Popdc2	Popdc2
126453	chr11	65299164	65299164	+	3.81055e-05	0.00908545	-18.9995	Gpr156	NA	NA
126510	chr11	65736989	65736989	+	6.41174e-06	0.00242043	-16.3852	NA	NA	NA
126544	chr11	65808679	65808679	+	9.76196e-08	7.08306e-05	-19.5114	Fstl1	NA	NA
127375	chr11	68791570	68791570	+	3.36535e-07	0.000213244	-33.7813	Adcy5	NA	NA
127701	chr11	69436951	69436951	+	2.24082e-06	0.00102805	-15.741	NA	NA	NA
127774	chr11	69746947	69746947	+	1.85431e-05	0.00536891	7.97872	Kalrn	NA	NA
127824	chr11	69916907	69916907	+	9.35923e-06	0.00318536	-11.3208	Kalrn	NA	NA
127915	chr11	70116292	70116292	+	2.55761e-05	0.00679408	-7.30162	Itgb5	NA	NA
127961	chr11	70189044	70189044	+	2.97486e-19	8.65473e-16	-78.9605	NA	NA	NA
128079	chr11	70499144	70499144	+	2.34955e-07	0.000155898	-9.1151	NA	NA	Slc12a8
128160	chr11	70753191	70753191	+	1.71026e-05	0.00503275	-6.97274	Snx4	NA	Snx4
128232	chr11	70847268	70847268	+	4.36709e-26	2.03282e-22	-23.5577	NA	NA	NA
128738	chr11	71938494	71938494	+	1.5778e-08	1.35238e-05	-10.1983	NA	Pigx	Pigx
128739	chr11	71938500	71938500	+	2.42817e-08	1.98831e-05	-15.2709	NA	Pigx	Pigx
128740	chr11	71938512	71938512	+	4.86504e-11	6.5422e-08	-20.283	NA	Pigx	Pigx
128741	chr11	71938514	71938514	+	2.86172e-09	2.84182e-06	-16.9014	NA	Pigx	Pigx
128742	chr11	71938516	71938516	+	3.12174e-07	0.000200325	-17.6788	NA	Pigx	Pigx
128743	chr11	71938525	71938525	+	4.8787e-10	5.49769e-07	-18.0556	NA	Pigx	Pigx
128744	chr11	71938529	71938529	+	1.71722e-09	1.78241e-06	-17.2093	NA	Pigx	Pigx
128745	chr11	71938532	71938532	+	3.04964e-10	3.49514e-07	-18.4332	NA	Pigx	Pigx
128746	chr11	71938539	71938539	+	3.59002e-05	0.00869321	-28.696	NA	Pigx	Pigx
129413	chr11	73885185	73885185	+	5.52079e-41	5.96573e-37	-70.8048	NA	NA	NA
130140	chr11	75763251	75763251	+	1.01746e-06	0.00053867	16.25	NA	NA	NA
130612	chr11	79388135	79388135	+	9.64145e-06	0.00326142	-56.8247	Lpp	NA	NA
130685	chr11	79778256	79778256	+	1.36571e-07	9.63212e-05	-27.4929	NA	NA	NA
130953	chr11	80630140	80630140	+	4.74528e-06	0.00189664	-22.0699	NA	NA	NA
130981	chr11	80760424	80760424	+	4.53651e-18	1.20933e-14	-81.347	NA	Masp1	NA
131643	chr11	82714140	82714140	+	1.75732e-06	0.000840639	-8.76113	NM_001044279	NA	NA
131644	chr11	82714143	82714143	+	1.20678e-06	0.000613151	-7.37179	NM_001044279	NA	NA
131645	chr11	82714155	82714155	+	3.39287e-05	0.00837232	-5.56326	NM_001044279	NA	NA
131647	chr11	82714173	82714173	+	9.79125e-07	0.000523872	-4.6729	NM_001044279	NA	NA
131653	chr11	82714420	82714420	+	4.1002e-05	0.00958707	-10.7527	NM_001044279	NA	NA
131829	chr11	83248862	83248862	+	2.24454e-05	0.00619353	17.2414	NA	NA	NA
131883	chr11	83347380	83347380	+	1.87598e-05	0.00541611	-34.7403	NA	NA	NA
133303	chr11	86754468	86754468	+	2.60369e-05	0.00690133	-28.0453	Arvcf	NA	NA
134378	chr11	88928475	88928475	+	1.68098e-05	0.00497903	18.2471	NA	NM_001100499	NA
134531	chr11	90455968	90455968	+	3.86651e-05	0.00918629	16.7421	NA	NA	NA
134984	chr12	1237014	1237014	+	7.09048e-11	9.32755e-08	-25.9356	NA	NA	NA
135142	chr12	1812058	1812058	+	2.29902e-06	0.00104997	-23.9973	Insr	NA	NA
135239	chr12	1976920	1976920	+	4.76593e-06	0.00190186	7.09565	NA	Arhgef18	NA
135902	chr12	5540072	5540072	+	3.15341e-08	2.52078e-05	-12.6374	NA	NA	NA
135980	chr12	5706490	5706490	+	6.36336e-07	0.000368838	-57.5419	Fry	NA	NA
136202	chr12	6092653	6092653	+	2.08865e-05	0.005865	-26.5364	NA	NA	NA
136642	chr12	6778939	6778939	+	3.05251e-05	0.00777101	-12.0598	NA	NA	NA
136808	chr12	7622483	7622483	+	9.81741e-24	3.80822e-20	-76.0181	NA	NA	NA
136874	chr12	7693066	7693066	+	6.08095e-11	8.05203e-08	-57.4054	NA	NA	NA
136889	chr12	7713414	7713414	+	1.96441e-08	1.64644e-05	-50.9174	NA	NA	NA
137043	chr12	7974051	7974051	+	3.8889e-07	0.000241364	32.0199	NA	NA	NA
137103	chr12	8064457	8064457	+	7.46107e-06	0.00268906	29.5321	Slc7a1	NA	NA
137120	chr12	8078680	8078680	+	3.84262e-05	0.00914388	-22.3117	Slc7a1	NA	NA
137121	chr12	8079419	8079419	+	1.93438e-17	4.9183e-14	-24.5873	Slc7a1	NA	NA
137155	chr12	8118866	8118866	+	5.61801e-06	0.00217646	-49.3082	Mtus2	NA	NA
137204	chr12	8175306	8175306	+	2.49428e-08	2.03495e-05	-26.7885	NA	NA	NA
137216	chr12	8189996	8189996	+	4.07474e-07	0.000252122	-27.0032	NA	NA	NA
137248	chr12	8273298	8273298	+	1.16172e-05	0.00375228	-40.5999	NA	NA	NA
137466	chr12	9128332	9128332	+	7.67292e-08	5.70409e-05	-75.8702	Flt1	NM_001309381	NA
138338	chr12	10266778	10266778	+	1.5493e-05	0.00465971	-17.6015	NA	NA	NA
138350	chr12	10298135	10298135	+	3.14903e-07	0.000201862	14.486	NA	NA	NA
138597	chr12	11182483	11182483	+	5.52222e-07	0.000329308	-34.1414	Cyp3a23/3a1	NA	NA
138874	chr12	11899067	11899067	+	3.12522e-20	9.69829e-17	-60.7887	NA	NA	NA
139407	chr12	12794375	12794375	+	1.44609e-05	0.0044218	58.8801	NA	NA	NA
139666	chr12	13183550	13183550	+	1.06937e-06	0.000559301	-6.77476	NA	NA	NA
139830	chr12	13362474	13362474	+	4.45736e-09	4.23436e-06	-23.8679	NA	Zfp316	NA
140699	chr12	14808446	14808446	+	1.13156e-05	0.00368538	-30.2685	NA	NA	NA
140720	chr12	14882975	14882975	+	2.41975e-06	0.00109848	-21.02	NA	NA	NA
140873	chr12	15445962	15445962	+	4.30346e-06	0.00175483	-16.8527	NA	NA	NA
140908	chr12	15541541	15541541	+	1.09584e-33	8.28913e-30	87.5447	NA	NA	NA
141125	chr12	16057499	16057499	+	3.17105e-10	3.61376e-07	-27.6703	NA	NA	NA
141444	chr12	16565435	16565435	+	5.37506e-28	2.75646e-24	70.0026	Mad1l1	NA	NA
141509	chr12	16778436	16778436	+	1.13507e-06	0.000583572	-18.7357	Elfn1	NA	NA
141648	chr12	16913382	16913382	+	4.911e-07	0.000296292	16.7723	NA	Tmem184a	Tmem184a
141658	chr12	16930433	16930433	+	2.43073e-09	2.44744e-06	-24.2902	Mafk	NA	NA
142399	chr12	17603433	17603433	+	5.89394e-10	6.58046e-07	-30.9677	NA	NA	NA
142649	chr12	18106944	18106944	+	3.44909e-05	0.00846373	-10.9405	NA	RGD1566386	NA
143314	chr12	22199176	22199176	+	1.47898e-07	0.000102871	25.5362	Actl6b	NA	NA
143825	chr12	22822561	22822561	+	1.05301e-05	0.00348965	-8.63717	NA	NA	NA
143930	chr12	22963260	22963260	+	1.33682e-05	0.00417632	-10.9134	Col26a1	NA	NA
143932	chr12	22963318	22963318	+	2.44962e-13	4.34704e-10	-20.2733	Col26a1	NA	NA
144755	chr12	24046006	24046006	+	3.10056e-05	0.0078504	-29.8551	Por	NA	Por
144932	chr12	24314310	24314310	+	3.47642e-38	3.3392e-34	85.1323	NA	Hip1	NA
145275	chr12	24651767	24651767	+	3.45707e-06	0.00147427	-8.67315	Vps37d	NA	Vps37d
145629	chr12	25116264	25116264	+	6.05535e-07	0.000354037	41.5292	NA	NA	NA
145638	chr12	25126052	25126052	+	1.55479e-21	5.28568e-18	-48.105	NA	NA	NA
145790	chr12	25391524	25391524	+	5.012e-06	0.00197842	-12.197	NA	NA	NA
145882	chr12	25510857	25510857	+	3.13499e-05	0.00791109	-34.7616	NA	Gtf2ird2	NA
145961	chr12	25636774	25636774	+	3.99569e-08	3.14016e-05	-24.365	Castor2	NA	NA
145988	chr12	25713488	25713488	+	3.41997e-05	0.00841957	-9.88943	NA	NA	NA
146106	chr12	26792513	26792513	+	2.35724e-06	0.00107332	31.699	NA	NA	NA
146145	chr12	27056809	27056809	+	6.19345e-07	0.000361211	-25.2537	NA	NA	NA
146149	chr12	27083000	27083000	+	9.08352e-06	0.00311198	-13.0764	NA	NA	NA
146420	chr12	28043396	28043396	+	3.80005e-06	0.001598	-25.5989	NA	NA	NA
147000	chr12	30009402	30009402	+	2.81263e-05	0.00730478	-21.7563	NA	NA	NA
147234	chr12	30514353	30514353	+	7.7119e-06	0.00275648	7.40741	Psph	NA	Psph
147385	chr12	30767940	30767940	+	1.16939e-06	0.000598168	-68.8495	Sfswap	NA	NA
147617	chr12	31233762	31233762	+	2.18618e-22	7.82797e-19	69.1756	NA	NA	NA
147628	chr12	31243898	31243898	+	8.68964e-07	0.000476302	-13.5979	NA	NA	NA
148235	chr12	32144066	32144066	+	4.0586e-06	0.00168103	-19.1858	Tmem132d	NA	NA
148306	chr12	32615897	32615897	+	3.90785e-07	0.000242044	-33.8542	NA	NA	NA
148484	chr12	32987058	32987058	+	2.72816e-05	0.0071313	-10.2403	NA	NA	NA
148515	chr12	33051994	33051994	+	3.67761e-07	0.000230138	-24.6512	NA	NA	NA
148530	chr12	33091853	33091853	+	4.34164e-05	0.00997065	7.07071	NA	NA	NA
148906	chr12	36392696	36392696	+	3.2851e-05	0.00816393	22.7564	Tmem132b	NA	NA
148919	chr12	36413494	36413494	+	2.35463e-14	4.55227e-11	-25.9277	NA	NA	NA
149131	chr12	36682606	36682606	+	2.65717e-07	0.00017402	-12.0705	NA	NA	NA
149611	chr12	37298310	37298310	+	8.19277e-07	0.000455253	-38.0117	NA	NA	NA
149683	chr12	37389368	37389368	+	3.5791e-13	6.25961e-10	-22.5496	Tctn2	NA	NA
149853	chr12	37513486	37513486	+	1.46671e-14	2.86308e-11	-47.9532	Rilpl1	NA	NA
149878	chr12	37545910	37545910	+	2.20698e-05	0.00610984	-27.5068	Rilpl2	NA	Rilpl2
151387	chr12	39374137	39374137	+	6.30375e-12	9.46551e-09	54.264	P2rx7	NA	NA
151388	chr12	39374143	39374143	+	2.71274e-08	2.20345e-05	53.7252	P2rx7	NA	NA
151993	chr12	40058149	40058149	+	3.20209e-06	0.00138505	-13.7924	Cux2	NA	NA
152468	chr12	40855361	40855361	+	5.11093e-06	0.00200961	-21.9461	NA	NA	NA
152661	chr12	41147633	41147633	+	3.57131e-05	0.00866178	-9.67981	Rph3a	NA	NA
153263	chr12	41699433	41699433	+	1.9958e-05	0.00566334	-24.1388	NA	NA	NA
153334	chr12	41819012	41819012	+	6.92141e-06	0.00255877	25.2725	NA	NA	NA
153745	chr12	42294998	42294998	+	1.28797e-64	4.32996e-60	-93.8426	NA	NA	NA
154282	chr12	43020226	43020226	+	5.9886e-06	0.00229259	-9.33854	NA	NA	NA
154351	chr12	43082881	43082881	+	2.03424e-05	0.00573351	-16.5445	NA	NA	NA
154353	chr12	43083311	43083311	+	1.18474e-33	8.85093e-30	-90.7125	NA	NA	NA
154486	chr12	43336344	43336344	+	1.10928e-17	2.89335e-14	-85.6725	NA	NA	NA
154637	chr12	43639169	43639169	+	2.17738e-06	0.00100351	-17.7778	NA	NA	NA
154743	chr12	43770443	43770443	+	5.59297e-14	1.0588e-10	46.733	NA	NA	NA
154763	chr12	43787981	43787981	+	3.15805e-05	0.0079461	-28.1958	NA	NA	NA
154987	chr12	44156188	44156188	+	5.02567e-10	5.63183e-07	-23.0859	NA	NA	NA
155315	chr12	44690031	44690031	+	4.28572e-05	0.00988349	-18.6987	NA	NA	NA
155341	chr12	44705009	44705009	+	1.21182e-05	0.00387883	-18.4908	NA	NA	NA
155379	chr12	44786460	44786460	+	1.80803e-06	0.000861492	-27.2778	NA	NA	NA
155399	chr12	44821612	44821612	+	6.80948e-10	7.56079e-07	12.1821	NA	NA	NA
156290	chr12	46045766	46045766	+	1.07916e-06	0.000561993	-11.3276	Ccdc60	NA	NA
156474	chr12	46417963	46417963	+	1.77343e-05	0.00517731	16.271	Cit	NA	NA
156566	chr12	46544486	46544486	+	2.93935e-06	0.00129178	-13.8371	NA	NA	NA
156987	chr12	46872913	46872913	+	4.92216e-06	0.00194932	-18.9793	NA	Sirt4	NA
157215	chr12	47061570	47061570	+	8.72217e-18	2.29481e-14	-39.4614	NA	NA	NA
158036	chr12	47751294	47751294	+	5.88353e-06	0.00226023	-29.6178	Fam222a	NA	NA
158210	chr12	47884742	47884742	+	2.76598e-08	2.24067e-05	-31.6916	NA	NA	NA
158374	chr12	48088671	48088671	+	3.01453e-05	0.00769698	-17.634	NA	NA	NA
158941	chr12	48601077	48601077	+	2.47153e-16	5.75231e-13	43.5684	Tmem119	NA	NA
159050	chr12	48640450	48640450	+	1.16909e-05	0.00376304	-21.6619	Sart3	NA	NA
159173	chr12	48774638	48774638	+	8.52683e-06	0.00295694	-20.3025	NA	NA	NA
159422	chr12	49320816	49320816	+	1.10029e-06	0.000568393	-18.2054	NA	NA	NA
159680	chr12	49691639	49691639	+	3.11475e-05	0.00786987	-13.837	Grk3	NA	NA
159904	chr12	50145444	50145444	+	5.7484e-06	0.00222129	-20.3963	Sez6l	NA	NA
160415	chr12	50806770	50806770	+	9.35024e-07	0.000507911	-11.0958	NA	NA	NA
160494	chr12	51017607	51017607	+	3.85664e-05	0.00917004	-18.1225	NA	NA	NA
161207	chr12	52207822	52207822	+	3.10784e-06	0.00135591	-35.3664	NA	NA	NA
161229	chr12	52288083	52288083	+	2.21507e-07	0.000148276	-32.2185	NA	NA	NA
161329	chr12	52398247	52398247	+	1.61616e-05	0.00482242	21.3489	NA	P2rx2	P2rx2
161697	chr13	8101990	8101990	+	4.1383e-13	7.1549e-10	-77.8129	NA	NA	NA
161773	chr13	9398341	9398341	+	4.18012e-06	0.00172076	-20.633	NA	NA	NA
161834	chr13	10575438	10575438	+	3.88376e-05	0.00920919	-9.72583	NA	NA	NA
162130	chr13	17656465	17656465	+	7.14833e-11	9.38326e-08	82.7448	NA	NA	NA
162149	chr13	19209692	19209692	+	1.0343e-152	6.2587e-147	84.0526	NA	NA	NA
162152	chr13	19214180	19214180	+	4.81898e-06	0.00191976	12.7586	NA	NA	NA
162215	chr13	20702152	20702152	+	1.50242e-07	0.000104382	83.3659	NA	NA	NA
162299	chr13	23140081	23140081	+	1.95495e-08	1.64078e-05	29.4459	NA	NA	NA
162322	chr13	23852807	23852807	+	2.10493e-06	0.000974569	72.1199	NA	NA	NA
162326	chr13	23853409	23853409	+	1.39585e-15	3.04935e-12	-76.4846	NA	NA	NA
162327	chr13	23853429	23853429	+	1.55352e-11	2.21197e-08	-82.619	NA	NA	NA
162639	chr13	26178579	26178579	+	1.74763e-05	0.00511764	-15.7945	Phlpp1	NA	NA
162640	chr13	26178596	26178596	+	7.64512e-06	0.00273584	-13.4894	Phlpp1	NA	NA
162669	chr13	26496045	26496045	+	9.45324e-08	6.89212e-05	55.9878	NA	NA	NA
162952	chr13	30699049	30699049	+	2.56363e-10	2.97761e-07	36.1772	NA	NA	NA
163030	chr13	32139189	32139189	+	4.94582e-14	9.41155e-11	-40.7692	NA	NA	NA
163078	chr13	32869227	32869227	+	1.01549e-10	1.30746e-07	-54.2048	NA	NA	NA
163086	chr13	33570890	33570890	+	1.02038e-05	0.00341329	19.273	NA	NA	NA
163101	chr13	34016361	34016361	+	3.12345e-08	2.50013e-05	25.7307	NA	NA	NA
163308	chr13	35001853	35001853	+	1.9095e-05	0.0054763	-17.6683	NA	NA	NA
163590	chr13	35526328	35526328	+	3.20619e-05	0.00803715	-25.6402	Ralb	NA	NA
164054	chr13	36575839	36575839	+	3.42691e-05	0.00843324	-10.1248	NA	NA	NA
164687	chr13	44340571	44340571	+	3.16195e-06	0.00136965	-17.2845	Tmem163	NA	NA
165525	chr13	48052339	48052339	+	3.67551e-05	0.00883306	-10.4202	Ikbke	NA	NA
165651	chr13	48579728	48579728	+	1.13669e-11	1.64952e-08	31.5317	Pm20d1	NA	NA
165653	chr13	48580349	48580349	+	1.8811e-07	0.000128045	-22.4721	NA	Pm20d1	NA
165690	chr13	48636299	48636299	+	1.66515e-22	6.03373e-19	-47.3482	NA	NA	NA
166516	chr13	49852461	49852461	+	7.25547e-06	0.00263577	-17.3577	Pik3c2b	NA	NA
166870	chr13	50440079	50440079	+	2.8601e-11	3.96049e-08	56.0867	Sox13	NA	NA
167111	chr13	50883782	50883782	+	4.70194e-12	7.18508e-09	44.8243	NA	Fmod	NA
167911	chr13	52051899	52051899	+	4.11071e-05	0.00959322	-29.073	NA	NA	NA
168490	chr13	52858622	52858622	+	2.67387e-11	3.71963e-08	-69.746	Tmem9	NA	NA
168569	chr13	52988971	52988971	+	3.18939e-15	6.70139e-12	-28.5793	Kif21b	NA	NA
168574	chr13	52993668	52993668	+	2.78076e-05	0.00724066	24.4051	NA	Kif21b	NA
168854	chr13	53481733	53481733	+	3.69016e-09	3.5445e-06	-69.5092	NA	NA	NA
168874	chr13	53517997	53517997	+	7.67713e-06	0.00274567	-8.63935	NA	NA	NA
168881	chr13	53518129	53518129	+	9.72264e-12	1.42803e-08	-57.398	NA	NA	NA
169241	chr13	54722682	54722682	+	9.40959e-26	4.24928e-22	-94.9159	NA	NA	NA
169422	chr13	55872033	55872033	+	8.86976e-06	0.00304964	-8.14126	Lhx9	NA	NA
169694	chr13	59820667	59820667	+	5.67044e-07	0.000336408	27.8479	NA	NA	NA
170192	chr13	68619999	68619999	+	4.39332e-06	0.00178186	-18.4128	NA	NA	NA
170359	chr13	68971989	68971989	+	1.3404e-07	9.47569e-05	-23.2926	Fam129a	NA	NA
170364	chr13	68984912	68984912	+	3.55914e-05	0.00864572	-11.3636	Fam129a	NA	NA
170438	chr13	69157828	69157828	+	8.27963e-06	0.00288526	-22.4388	Edem3	NA	NA
170443	chr13	69206602	69206602	+	3.59293e-05	0.00869677	-10.7339	NA	NA	NA
170678	chr13	70004027	70004027	+	1.26989e-23	4.89458e-20	70.6238	Rgl1	NA	NA
170769	chr13	70208039	70208039	+	2.32318e-05	0.00634399	-22.6501	NA	NA	NA
170858	chr13	70380092	70380092	+	1.44893e-05	0.00442824	-6.55022	Nmnat2	NA	Nmnat2
170907	chr13	70543507	70543507	+	5.35146e-06	0.00209195	-30.6063	Nmnat2	NA	NA
170909	chr13	70543544	70543544	+	5.99884e-09	5.59335e-06	-25.2305	Nmnat2	NA	NA
171172	chr13	70990455	70990455	+	8.14586e-06	0.0028576	-35.4943	NA	NA	NA
171175	chr13	71006282	71006282	+	5.60314e-06	0.00217209	-11.8548	NA	NA	NA
171200	chr13	71028823	71028823	+	3.55352e-11	4.84313e-08	-31.6385	NA	NA	NA
171203	chr13	71028886	71028886	+	2.31659e-05	0.00633744	-27.1354	NA	NA	NA
171252	chr13	71113298	71113298	+	2.86506e-05	0.00740914	-29.0673	Rgs8	NA	NA
171430	chr13	71428464	71428464	+	3.17942e-33	2.31803e-29	-39.5916	NA	NA	NA
171593	chr13	72721133	72721133	+	1.84424e-06	0.000873554	-32.5897	NA	NA	NA
171669	chr13	72837079	72837079	+	6.03169e-06	0.00229992	-31.1773	Stx6	NA	NA
171698	chr13	72893226	72893226	+	4.22639e-05	0.00976899	-7.84314	NA	NA	NA
171759	chr13	73172502	73172502	+	3.27425e-05	0.00814367	-21.3545	NA	NA	NR_132127
171983	chr13	73424862	73424862	+	2.82886e-07	0.000183476	-35.5125	Qsox1	Qsox1	NA
172576	chr13	75475044	75475044	+	1.37691e-09	1.46177e-06	-48.5067	NA	NA	NA
172950	chr13	78653917	78653917	+	8.7227e-06	0.00300762	-14.6293	NA	NA	NA
173399	chr13	81211582	81211582	+	1.86319e-05	0.00538689	-35.1908	Prrx1	NA	NA
173887	chr13	83532929	83532929	+	1.37019e-05	0.00426954	-26.957	NA	NA	NA
173966	chr13	83756955	83756955	+	1.26487e-06	0.000639978	-30.8122	NA	Adcy10	NA
174064	chr13	83934922	83934922	+	1.24553e-05	0.00395233	21.6151	NA	NA	NA
174374	chr13	84787815	84787815	+	1.14569e-05	0.00371569	-8.06973	NA	Fmo9	NA
174379	chr13	84884643	84884643	+	1.04497e-05	0.0034706	-10.1874	NA	NA	NA
174926	chr13	87084487	87084487	+	1.01195e-07	7.33366e-05	-42.2507	NA	NA	NA
175124	chr13	88497881	88497881	+	1.15212e-05	0.00373025	-31.8373	NA	Uap1	Uap1
175233	chr13	88989980	88989980	+	1.86718e-05	0.00539326	-34.816	NA	NA	NA
175267	chr13	89020728	89020728	+	2.95564e-06	0.00129699	25	Olfml2b	NA	NA
175286	chr13	89211470	89211470	+	2.79527e-06	0.0012392	-31.4353	NA	Atf6	NA
175393	chr13	89439773	89439773	+	2.37326e-05	0.00645199	-7.75348	NA	NA	NA
175396	chr13	89441478	89441478	+	2.0242e-05	0.00571549	-13.281	NA	NA	NA
175400	chr13	89447040	89447040	+	1.84489e-06	0.000873554	-16.7114	NA	NA	NA
175482	chr13	89452150	89452150	+	1.70241e-08	1.45096e-05	-30.8995	NA	NA	NA
175588	chr13	89596956	89596956	+	9.67132e-06	0.00326951	-10.301	NA	NA	Apoa2
175827	chr13	89874825	89874825	+	3.1129e-06	0.00135686	7.47625	NA	NA	NA
175895	chr13	90287857	90287857	+	1.02594e-32	7.13595e-29	71.5909	NA	NA	NA
176040	chr13	90592082	90592082	+	2.17776e-29	1.18723e-25	63.2725	NA	NA	NA
176076	chr13	90699636	90699636	+	1.90142e-05	0.00546348	-50.6833	NA	Igsf8	NA
176121	chr13	90739641	90739641	+	7.82206e-07	0.000439905	-15.004	Kcnj10	NA	NA
176175	chr13	90825886	90825886	+	7.86443e-06	0.00279121	57.9439	Igsf9	NA	NA
176197	chr13	90925392	90925392	+	8.60577e-06	0.00297579	-13.331	Cfap45	NA	NA
176213	chr13	90938125	90938125	+	1.77106e-09	1.832e-06	-29.3649	NA	NA	NA
176315	chr13	91161187	91161187	+	9.15418e-08	6.69829e-05	-30.6334	NA	NA	NA
176316	chr13	91161214	91161214	+	1.88196e-09	1.94009e-06	-29.558	NA	NA	NA
176511	chr13	93222472	93222472	+	7.82208e-06	0.00278185	-11.927	Rgs7	NA	NA
176915	chr13	95560227	95560227	+	1.26228e-05	0.00399501	-19.2255	NA	NA	NA
177590	chr13	97431556	97431556	+	7.14386e-06	0.00261207	-11.243	NM_001025762	NA	NA
177877	chr13	98546557	98546557	+	4.09385e-05	0.00958524	-31.2822	NA	NA	NA
177882	chr13	98564144	98564144	+	6.2239e-12	9.36886e-09	-32.8952	NA	NA	NA
177890	chr13	98609532	98609532	+	7.51474e-09	6.87959e-06	27.3688	NA	NA	NA
178616	chr13	99895149	99895149	+	7.43966e-06	0.00268614	-20.8083	NA	NA	NA
178712	chr13	100000000	100000000	+	1.21213e-05	0.00387883	-27.6777	NA	NA	NA
178713	chr13	100000000	100000000	+	1.86125e-05	0.00538384	-25.6174	NA	NA	NA
179231	chr13	101000000	101000000	+	3.21347e-11	4.39949e-08	-31.5085	NA	NA	NA
179404	chr13	102000000	102000000	+	9.68469e-07	0.000520472	-4.92803	NA	NA	NA
179600	chr13	103000000	103000000	+	3.09076e-05	0.00783377	-4.86486	NA	NA	NA
179720	chr13	103000000	103000000	+	6.98292e-07	0.000397889	-17.976	NA	NA	NA
179899	chr13	103000000	103000000	+	1.41243e-07	9.9039e-05	-30.5342	NA	NA	NA
179911	chr13	103000000	103000000	+	5.97071e-07	0.000350103	-15.1899	NA	NA	NA
180111	chr13	104000000	104000000	+	5.19888e-16	1.17388e-12	39.6007	NA	NA	NA
180350	chr13	105000000	105000000	+	5.48547e-06	0.0021376	-8.91016	NA	NA	NA
180456	chr13	105000000	105000000	+	4.44118e-06	0.00179645	-9.38618	NA	NA	NA
180663	chr13	106000000	106000000	+	4.20105e-06	0.00172469	-15.7834	NA	NA	NA
180686	chr13	106000000	106000000	+	4.42118e-08	3.41685e-05	-23.9508	NA	NA	NA
181023	chr13	107000000	107000000	+	4.16043e-62	1.14437e-57	-80.0873	Ush2a	NA	NA
181132	chr13	107000000	107000000	+	1.71631e-05	0.00504662	-9.83667	Ush2a	NA	NA
181322	chr13	108000000	108000000	+	1.21289e-06	0.000615219	15.4727	NA	NA	NA
181712	chr13	109000000	109000000	+	8.53903e-08	6.27854e-05	-11.2739	NA	NA	NA
181756	chr13	109000000	109000000	+	1.60563e-27	8.02988e-24	63.2363	Smyd2	NA	NA
181882	chr13	109000000	109000000	+	1.8556e-09	1.91618e-06	43.9048	Ptpn14	NA	NA
182003	chr13	109000000	109000000	+	6.70954e-06	0.00250663	-28.1904	NA	NA	NA
182004	chr13	109000000	109000000	+	1.05104e-05	0.00348695	-28.3031	NA	NA	NA
182017	chr13	109000000	109000000	+	8.29978e-07	0.000459091	-13.0055	NA	NA	NA
182018	chr13	109000000	109000000	+	3.41659e-07	0.000215813	-13.4917	NA	NA	NA
182262	chr13	110000000	110000000	+	1.45212e-06	0.00071499	-32.8769	Nsl1	NA	NA
182454	chr13	110000000	110000000	+	1.42044e-05	0.0043743	-32.8784	Tmem206	NA	NA
183375	chr13	114000000	114000000	+	4.22118e-06	0.00172943	-12.3311	NA	NA	NA
183423	chr14	858939	858939	+	3.12223e-06	0.0013573	-19.0267	NA	NA	NA
183470	chr14	1460178	1460178	+	8.06799e-07	0.000450387	-15.6063	NA	Crlf2	NA
183762	chr14	2318484	2318484	+	8.18935e-06	0.00286758	-44.3577	NA	Mfsd7	NA
184383	chr14	3660556	3660556	+	4.77535e-16	1.08636e-12	-51.8449	Tgfbr3	NA	NA
184409	chr14	3744480	3744480	+	1.87129e-06	0.000881229	-38.7267	NA	NA	NA
185774	chr14	7187342	7187342	+	3.67042e-09	3.53114e-06	-66.4313	Klhl8	NA	NA
186084	chr14	7803102	7803102	+	3.51985e-09	3.39708e-06	-49.9459	Ptpn13	NA	NA
186155	chr14	7896233	7896233	+	2.6232e-05	0.00694088	7.11111	NA	NA	NA
186187	chr14	7937302	7937302	+	2.06995e-09	2.11587e-06	33.1678	NA	NA	NA
186692	chr14	9532598	9532598	+	5.99307e-06	0.00229259	-21.5971	NA	NA	NA
186833	chr14	9640759	9640759	+	7.79314e-06	0.00277731	-15.114	NA	NA	NA
186853	chr14	9698633	9698633	+	3.45751e-05	0.00847496	-14.5653	NA	NA	NA
187078	chr14	10377300	10377300	+	1.87431e-06	0.000881961	26.8452	Gpat3	NA	NA
187454	chr14	10892287	10892287	+	4.0938e-06	0.00169213	-74.7368	Sec31a	NA	NA
187540	chr14	11071506	11071506	+	4.79597e-06	0.00191185	-28.2738	NA	NA	NA
187699	chr14	11291287	11291287	+	1.37758e-10	1.70823e-07	85.5906	NA	NA	NA
187824	chr14	11569074	11569074	+	2.29332e-05	0.00629084	-38.212	NA	NA	NA
187893	chr14	11958494	11958494	+	9.36113e-07	0.000508046	-23.7812	NA	NA	NA
188629	chr14	14478790	14478790	+	1.25109e-05	0.00396788	-27.4357	Fras1	NA	NA
188942	chr14	16453536	16453536	+	1.09012e-06	0.000565266	-9.58084	NA	NA	40787
189116	chr14	16648447	16648447	+	5.59905e-14	1.0588e-10	-24.3687	NA	Shroom3	NA
189248	chr14	16979659	16979659	+	1.01296e-05	0.00339221	-6.41026	NA	Stbd1	Stbd1
189335	chr14	17093412	17093412	+	9.9866e-06	0.00336482	49.0711	Scarb2	NA	NA
189377	chr14	17142597	17142597	+	2.42093e-05	0.00654303	-19.5064	NA	NA	NA
189453	chr14	17309290	17309290	+	1.93908e-06	0.000909612	46.7073	Ppef2	NA	NA
189540	chr14	17461836	17461836	+	3.07114e-05	0.00780102	-12.5979	NA	NA	NA
189600	chr14	17530615	17530615	+	7.89769e-06	0.00280137	-11.6477	NA	NA	Cdkl2
189630	chr14	17632468	17632468	+	1.16292e-05	0.00375228	-10.4168	NA	NA	NA
189638	chr14	17661030	17661030	+	1.69512e-05	0.0050139	-26.4667	NA	NA	NA
189639	chr14	17661035	17661035	+	4.09384e-07	0.000252749	-60.7556	NA	NA	NA
189647	chr14	17672716	17672716	+	3.29521e-07	0.00021012	-20.5489	NA	NA	NA
189663	chr14	17751113	17751113	+	2.2405e-09	2.27102e-06	65.1584	NA	NA	NA
189940	chr14	19052142	19052142	+	5.78921e-06	0.00223278	-13.1096	NA	NA	NA
190019	chr14	19377090	19377090	+	4.01491e-06	0.00166979	-17.5248	Ankrd17	NA	NA
190158	chr14	20021714	20021714	+	1.58545e-07	0.000109647	-77.3615	Adamts3	NA	NA
190159	chr14	20021737	20021737	+	3.9652e-11	5.36794e-08	54.9296	Adamts3	NA	NA
190234	chr14	20784550	20784550	+	1.16236e-08	1.02087e-05	-44.7815	Slc4a4	NA	NA
190349	chr14	21028568	21028568	+	1.0062e-06	0.000534106	-19.6072	NA	NA	NA
190520	chr14	22831271	22831271	+	3.26271e-05	0.00812599	-16.5102	Ugt2a3	NA	NA
190755	chr14	26459054	26459054	+	2.18476e-05	0.00606176	-18.493	NA	NA	NA
190771	chr14	27324027	27324027	+	3.61429e-09	3.48268e-06	-17.445	NA	NA	NA
190781	chr14	27670809	27670809	+	1.44163e-05	0.00441485	-14.0769	NA	NA	NA
192190	chr14	36014906	36014906	+	1.28802e-06	0.000649724	-46.5408	NA	NA	NA
192860	chr14	38000602	38000602	+	6.12302e-47	8.82199e-43	-40.5001	Tec	NA	NA
192904	chr14	38163903	38163903	+	4.20422e-06	0.00172482	-23.2803	Cnga1	NA	NA
193176	chr14	42221814	42221814	+	8.23241e-06	0.00287295	-5.74931	NA	NA	Shisa3
193277	chr14	42504129	42504129	+	7.91888e-06	0.0028056	-39.8839	Slc30a9	NA	NA
193831	chr14	43702807	43702807	+	4.27033e-06	0.00174602	-5.80214	NA	NA	NA
193913	chr14	44098904	44098904	+	2.41666e-05	0.00653733	-2.20126	NA	NA	NA
194310	chr14	45171077	45171077	+	2.16633e-08	1.80567e-05	-23.394	NA	NA	NA
194336	chr14	45263064	45263064	+	1.07542e-06	0.000561097	-18.8278	NA	NA	NA
194386	chr14	45590592	45590592	+	3.62135e-21	1.19748e-17	-41.5577	NA	NA	NA
194837	chr14	50868829	50868829	+	2.11928e-10	2.49989e-07	-26.3992	NA	NA	NA
195397	chr14	60134161	60134161	+	3.01195e-05	0.00769365	-21.9298	NA	NA	NA
195434	chr14	60313995	60313995	+	3.48966e-05	0.00853093	-53.454	NA	NA	NA
195437	chr14	60366482	60366482	+	1.75815e-05	0.00514463	-26.7575	NA	NA	NA
195445	chr14	60417251	60417251	+	1.20922e-06	0.000613873	17.8409	NA	NA	NA
195577	chr14	60781325	60781325	+	4.72239e-08	3.62648e-05	-51.2161	Lgi2	NA	NA
196173	chr14	68425313	68425313	+	1.38316e-07	9.73252e-05	-21.2882	NA	NA	NA
196869	chr14	76700365	76700365	+	2.92182e-05	0.00751701	18.6819	NA	NA	NA
197710	chr14	78983694	78983694	+	6.55017e-06	0.00246453	-24.4231	NA	NA	NA
197944	chr14	79691022	79691022	+	4.32683e-06	0.00175961	-10.6234	Sorcs2	NA	NA
197961	chr14	79784034	79784034	+	9.37078e-07	0.000508115	-20.1511	Sorcs2	NA	NA
197978	chr14	79928662	79928662	+	1.74808e-05	0.00511764	-55.3226	Afap1	NA	NA
198005	chr14	79947207	79947207	+	2.49306e-05	0.00668718	-19.4066	Afap1	NA	NA
198095	chr14	80217964	80217964	+	1.94683e-17	4.92925e-14	-53.586	NA	Sh3tc1	NA
198134	chr14	80355510	80355510	+	8.40354e-06	0.0029192	10	NA	NA	Acox3
198560	chr14	80926949	80926949	+	5.70411e-15	1.1583e-11	44.4891	NA	Dok7	NA
199051	chr14	82285191	82285191	+	2.52791e-06	0.00113988	-22.2768	Fgfr3	NA	NA
199371	chr14	82594416	82594416	+	2.96068e-12	4.64146e-09	-42.6638	NA	NA	NA
200294	chr14	84165597	84165597	+	4.26932e-08	3.31643e-05	-31.0417	Slc35e4	NA	NA
200489	chr14	84428134	84428134	+	9.53738e-06	0.00323689	-18.1744	Tbc1d10a	NA	NA
200898	chr14	85102152	85102152	+	4.0622e-05	0.00953147	-14.4006	NA	NA	NA
201367	chr14	85838495	85838495	+	4.93383e-06	0.00195138	-59.7037	NA	NA	NA
201507	chr14	86075166	86075166	+	4.6804e-09	4.43927e-06	-15.7646	Polm	NA	NA
201509	chr14	86075216	86075216	+	9.78064e-40	9.70258e-36	-68.2846	Polm	NA	NA
201654	chr14	86244303	86244303	+	1.70976e-05	0.00503275	-27.882	Camk2b	NA	NA
201669	chr14	86293199	86293199	+	3.57966e-05	0.0086716	-23.9535	Camk2b	NA	NA
202271	chr14	88714463	88714463	+	5.49847e-06	0.00213837	-11.2611	Tns3	NA	NA
202301	chr14	88812284	88812284	+	1.28147e-05	0.00403885	-20.8381	Tns3	NA	NA
202604	chr14	91201911	91201911	+	1.69035e-05	0.00500434	-9.16667	NA	Vwc2	Vwc2
202808	chr14	91958285	91958285	+	4.88545e-12	7.40938e-09	-37.6165	Ddc	NA	NA
203191	chr14	99923973	99923973	+	5.78387e-06	0.00223214	-17.2078	Egfr	NA	NA
203219	chr14	100000000	100000000	+	1.95217e-09	2.00904e-06	-21.7529	NA	NA	NA
203388	chr14	101000000	101000000	+	3.8964e-07	0.000241582	36.3636	NA	NA	NA
203462	chr14	103000000	103000000	+	7.93614e-06	0.00280843	6.75359	NA	NA	NA
203752	chr14	104000000	104000000	+	4.81624e-07	0.000291446	18.4116	NA	NA	NA
204005	chr14	104000000	104000000	+	2.47435e-05	0.00665795	-32.2845	Spred2	NA	NA
204286	chr14	105000000	105000000	+	2.40374e-05	0.00651428	-4.329	NA	NA	NA
204658	chr14	106000000	106000000	+	3.04246e-10	3.49353e-07	-14.7222	NA	NA	NA
205012	chr14	107000000	107000000	+	5.00436e-12	7.57075e-09	45.8314	NA	NA	NA
205016	chr14	107000000	107000000	+	3.41566e-07	0.000215813	-27.0425	NA	NA	NA
205202	chr14	108000000	108000000	+	1.98915e-07	0.000134491	26.7524	Commd1	NA	Zrsr1
205214	chr14	108000000	108000000	+	2.61164e-08	2.12704e-05	-27.9545	Commd1	Zrsr1	Zrsr1
205215	chr14	108000000	108000000	+	6.62118e-09	6.12627e-06	-29.8266	Commd1	Zrsr1	Zrsr1
205216	chr14	108000000	108000000	+	1.44344e-08	1.25238e-05	-30.0455	Commd1	Zrsr1	Zrsr1
205217	chr14	108000000	108000000	+	4.2045e-07	0.000259091	-28.3646	Commd1	Zrsr1	Zrsr1
205218	chr14	108000000	108000000	+	3.08463e-07	0.000198364	-28.6364	Commd1	Zrsr1	Zrsr1
205441	chr14	108000000	108000000	+	2.59319e-05	0.00687652	9.23077	Ahsa2	NA	NA
205500	chr14	108000000	108000000	+	3.69592e-05	0.00887034	-16.743	NA	NA	NA
205692	chr14	109000000	109000000	+	9.85981e-06	0.00332765	-15.2966	NA	NA	NA
205952	chr14	109000000	109000000	+	4.70731e-09	4.45781e-06	-15.8641	NA	NA	NA
205978	chr14	109000000	109000000	+	1.0936e-06	0.000566584	-12.4936	NA	NA	NA
205991	chr14	109000000	109000000	+	3.17009e-07	0.000202997	19.2034	NA	NA	NA
206130	chr14	110000000	110000000	+	4.32437e-05	0.00995384	-15.9219	NA	NA	NA
206153	chr14	110000000	110000000	+	1.76209e-05	0.00515118	-14.9451	NA	NA	NA
206228	chr14	110000000	110000000	+	3.40821e-05	0.00840431	59.7481	NA	NA	NA
206345	chr14	113000000	113000000	+	7.14825e-08	5.34497e-05	-30.5613	LOC103690141	NA	NA
206523	chr14	114000000	114000000	+	1.05709e-05	0.00349935	-26.3082	NA	NA	NA
206817	chr15	50187	50187	+	7.08753e-06	0.0026009	31.5954	NA	NA	NA
206819	chr15	50191	50191	+	7.13098e-06	0.00260894	33.576	NA	NA	NA
206983	chr15	2147964	2147964	+	1.50191e-05	0.0045511	-18.1688	NM_001109441	NA	NA
206992	chr15	2228686	2228686	+	9.2765e-07	0.000505266	-17.5864	NM_001109441	NA	NA
207018	chr15	2346200	2346200	+	1.47827e-05	0.004502	-21.5983	NA	NM_001109441	NM_001109441
207157	chr15	2379973	2379973	+	1.18839e-05	0.00381909	-13.0768	NA	NA	NA
207282	chr15	2726551	2726551	+	6.90236e-06	0.0025562	-31.316	Samd8	NA	NA
208241	chr15	4912016	4912016	+	1.73053e-24	7.07567e-21	-91.634	NA	Nid2	NA
208320	chr15	5495545	5495545	+	4.32446e-05	0.00995384	-13.141	Spetex-2F	NA	NA
208356	chr15	6071498	6071498	+	1.5539e-05	0.00466889	-31.8884	NA	NA	NA
208446	chr15	7761066	7761066	+	1.79599e-07	0.000122803	-29.7902	AABR07017046.1	NA	NA
208512	chr15	8067420	8067420	+	2.76719e-05	0.00720928	-23.5999	NA	NA	NA
208881	chr15	9334252	9334252	+	2.0631e-05	0.00580403	-23.7965	NA	NA	NA
208903	chr15	9427173	9427173	+	2.88035e-11	3.97943e-08	-22.3109	NA	NA	NA
209479	chr15	12829569	12829569	+	1.44156e-05	0.00441485	-19.3273	NA	Fezf2	NA
209684	chr15	13610301	13610301	+	1.81071e-05	0.0052628	-19.2719	Ptprg	NA	NA
209769	chr15	13695571	13695571	+	2.11196e-05	0.00589889	-35.5304	NA	NA	NA
210188	chr15	18385630	18385630	+	1.91604e-08	1.61035e-05	25.7341	NA	NA	NA
210222	chr15	18449790	18449790	+	2.30147e-05	0.00631033	-28.5832	Acox2	NA	Acox2
210256	chr15	18526835	18526835	+	3.50091e-05	0.00854288	-17.5159	NA	NA	NA
210335	chr15	18686544	18686544	+	1.81011e-06	0.000861697	-14.9809	Abhd6	NA	NA
210352	chr15	18711255	18711255	+	7.80966e-06	0.00278156	-39.5642	Dnase1l3	NA	Dnase1l3
210833	chr15	20106867	20106867	+	1.51061e-05	0.00457516	23.6471	NA	NA	NA
211113	chr15	23410701	23410701	+	4.56262e-08	3.5127e-05	-26.25	NA	NA	NA
211156	chr15	23491296	23491296	+	2.75636e-07	0.000179544	-7.45934	NA	NA	NA
211432	chr15	23868711	23868711	+	7.24442e-06	0.00263577	-25.2521	Samd4a	NA	NA
211816	chr15	24580073	24580073	+	1.97966e-05	0.0056348	-8.66781	NA	NA	NA
212616	chr15	27482240	27482240	+	1.56115e-15	3.38602e-12	-72.568	NA	NA	NA
212935	chr15	28377126	28377126	+	2.81866e-09	2.80536e-06	-29.237	NA	NA	Arhgef40
213103	chr15	28570295	28570295	+	3.49753e-05	0.00854103	-27.5979	NA	NA	NA
213988	chr15	33380865	33380865	+	3.24412e-05	0.00809867	-9.81698	NA	Slc7a8	NA
214125	chr15	33568012	33568012	+	2.92061e-06	0.00128722	-9.80392	NA	NA	NA
214691	chr15	34309810	34309810	+	8.14593e-06	0.0028576	-33.5816	NA	Ipo4	NA
214703	chr15	34314306	34314306	+	3.11148e-05	0.00786819	-3.10421	NA	Ipo4	Ipo4
215010	chr15	35606409	35606409	+	5.81951e-06	0.00224161	-13.9785	NA	NA	NA
215812	chr15	38344905	38344905	+	1.5133e-05	0.00457872	11.7931	Fgf9	NA	NA
215865	chr15	38585231	38585231	+	2.24131e-07	0.000149701	-21.0106	NA	NA	NA
215919	chr15	39353005	39353005	+	1.12164e-05	0.00366491	-20.8295	NA	NA	NA
216025	chr15	39926708	39926708	+	3.6589e-05	0.00880626	5.85938	NA	NA	NA
216076	chr15	40019508	40019508	+	8.2106e-06	0.00286865	-29.1712	NA	NA	NA
216333	chr15	40968294	40968294	+	1.55691e-05	0.00467562	-20.8127	Spata13	NA	NA
216352	chr15	41044876	41044876	+	6.92211e-06	0.00255877	-12.3077	Spata13	NA	NA
216368	chr15	41074391	41074391	+	1.59163e-07	0.000109948	-27.2133	NA	C1qtnf9	C1qtnf9
216412	chr15	41304512	41304512	+	2.69536e-05	0.00706675	-22.7648	Tnfrsf19	NA	NA
217247	chr15	43901513	43901513	+	1.40715e-05	0.00434223	-11.4754	NA	NA	NA
217358	chr15	44001317	44001317	+	2.31999e-07	0.000154106	-21.0361	Ebf2	NA	NA
217399	chr15	44262006	44262006	+	3.60284e-05	0.00871728	-8.84523	NA	NA	NA
217807	chr15	46055521	46055521	+	2.80949e-08	2.26682e-05	-39.6634	Wdfy2	NA	NA
218106	chr15	46681384	46681384	+	1.80973e-05	0.00526249	12.6582	Tdh	NA	Tdh
218494	chr15	48346859	48346859	+	2.5494e-58	5.93354e-54	-75.4776	NA	NA	NA
219937	chr15	55279028	55279028	+	6.10323e-11	8.06388e-08	21.6561	NA	NA	NA
219945	chr15	55326787	55326787	+	3.60888e-05	0.00872236	-34.6777	NA	NA	NA
219946	chr15	55326804	55326804	+	9.51056e-07	0.000513852	-27.1636	NA	NA	NA
219947	chr15	55326812	55326812	+	1.0258e-06	0.00054261	-35.1738	NA	NA	NA
219948	chr15	55326823	55326823	+	2.36307e-07	0.000156623	-24.9482	NA	NA	NA
220141	chr15	57097042	57097042	+	2.2144e-05	0.00612553	-19.616	NA	NA	NA
220148	chr15	57108869	57108869	+	2.22568e-06	0.00102187	15.8831	NA	NA	NA
220230	chr15	57430926	57430926	+	2.80124e-05	0.00728456	40.6394	NA	NA	NA
220258	chr15	57510549	57510549	+	4.09462e-05	0.00958524	-27.1182	Siah3	NA	NA
220553	chr15	58208620	58208620	+	8.48852e-06	0.00294534	38.1336	NA	NA	NA
220581	chr15	58300381	58300381	+	4.76405e-08	3.64921e-05	-15.3414	NA	NA	NA
220582	chr15	58300397	58300397	+	5.76981e-06	0.00222814	-17.5249	NA	NA	NA
220614	chr15	58341051	58341051	+	5.10525e-06	0.00200868	-36.5603	NA	NA	NA
220632	chr15	58509572	58509572	+	3.13468e-06	0.00136173	-15.1143	NA	NA	NA
220940	chr15	59622625	59622625	+	2.96397e-13	5.19883e-10	-53.8462	NA	NA	NA
221439	chr15	61856553	61856553	+	1.60451e-13	2.89832e-10	-27.657	NA	Elf1	NA
221640	chr15	62412356	62412356	+	3.05764e-05	0.00777753	-13.5208	NA	Olfm4	NA
221642	chr15	62456207	62456207	+	2.05776e-09	2.10696e-06	-73.4732	NA	NA	NA
222450	chr15	82732837	82732837	+	1.17591e-06	0.000599465	-15.4061	NA	NA	NA
222495	chr15	83215340	83215340	+	2.02445e-05	0.00571549	-6.97674	NA	NA	NA
222840	chr15	86011108	86011108	+	1.40449e-07	9.86312e-05	29.9313	NA	NA	NA
223796	chr15	89534096	89534096	+	6.0764e-117	1.8385e-111	-97.9676	NA	NA	NA
223963	chr15	90364761	90364761	+	1.39222e-06	0.00069112	-25.3554	NA	Trim52	Trim52
224016	chr15	91118718	91118718	+	6.01305e-06	0.00229425	-12.3885	NA	NA	NA
224018	chr15	91170984	91170984	+	2.65412e-05	0.00700128	-20.7953	NA	NA	NA
224311	chr15	97591503	97591503	+	3.44049e-05	0.00845634	-8.774	NA	NA	NA
224349	chr15	98667455	98667455	+	1.94812e-12	3.14365e-09	-36.3454	NA	NA	NA
224386	chr15	99476536	99476536	+	6.71466e-06	0.00250663	-85.5258	NA	NA	NA
224829	chr15	103000000	103000000	+	1.43945e-05	0.00441485	-15.1945	NA	NA	NA
225114	chr15	104000000	104000000	+	8.31893e-07	0.00045973	-70.6015	NA	NA	NA
225156	chr15	104000000	104000000	+	3.99713e-05	0.00941896	-25.2825	NA	NA	NA
225303	chr15	104000000	104000000	+	9.98294e-12	1.45918e-08	38.5392	Abcc4	NA	NA
225347	chr15	104000000	104000000	+	3.25004e-05	0.00810676	-24.0366	Abcc4	NA	NA
225960	chr15	106000000	106000000	+	8.31175e-06	0.00289396	-37.6934	NA	NA	NA
226205	chr15	106000000	106000000	+	2.66531e-05	0.00701433	-18.9465	NA	NA	NA
226240	chr15	107000000	107000000	+	4.22622e-05	0.00976899	-16.0089	Farp1	NA	NA
226402	chr15	108000000	108000000	+	3.15883e-10	3.60662e-07	-59.8007	Dock9	NA	NA
226409	chr15	108000000	108000000	+	1.39261e-05	0.00431497	-21.3697	Dock9	NA	NA
226696	chr15	109000000	109000000	+	1.00618e-05	0.00338449	-22.704	NA	NA	NA
226929	chr15	109000000	109000000	+	4.33504e-05	0.00996682	-17.9173	Pcca	NA	NA
227005	chr15	110000000	110000000	+	5.12524e-06	0.0020138	-14.6187	Nalcn	NA	NA
227984	chr16	3171341	3171341	+	2.24101e-13	3.98855e-10	-61.8966	NA	NA	NA
228255	chr16	4348739	4348739	+	2.25365e-06	0.00103237	-18.2724	NA	NA	NA
228264	chr16	4409561	4409561	+	3.44543e-05	0.0084616	-22.9237	NA	NA	NA
228307	chr16	4471203	4471203	+	9.28017e-06	0.00316023	12.8138	Wnt5a	NA	NA
228339	chr16	4475039	4475039	+	2.29691e-07	0.000152908	-6.60377	Wnt5a	NA	NA
228411	chr16	5562976	5562976	+	7.29569e-06	0.00264578	-7.30332	Cacna2d3	NA	NA
228611	chr16	6130045	6130045	+	1.38062e-06	0.000687052	-30.4237	Cacna1d	NA	NA
228972	chr16	6990424	6990424	+	4.79645e-12	7.31104e-09	-52.853	NA	NA	NA
229389	chr16	7658333	7658333	+	4.85925e-52	8.16802e-48	76.9841	Colq	NA	NA
229410	chr16	7729596	7729596	+	2.32206e-12	3.70752e-09	77.0492	Hacl1	NA	NA
229546	chr16	8138673	8138673	+	8.64053e-59	2.17861e-54	-76.8723	NA	NA	NA
229787	chr16	8733589	8733589	+	3.05651e-06	0.00133448	-9.69697	NA	NA	NA
230734	chr16	10921114	10921114	+	1.11192e-08	9.79411e-06	-12.2047	NA	Ldb3	NA
231003	chr16	11450077	11450077	+	5.72514e-17	1.40262e-13	-34.4446	Grid1	NA	NA
231082	chr16	13950476	13950476	+	5.28126e-07	0.000317049	12.5681	NA	NA	NA
231093	chr16	14109475	14109475	+	1.51546e-05	0.00458298	-21.9555	NA	NA	NA
231144	chr16	14363269	14363269	+	1.14414e-10	1.4424e-07	-69.0418	NA	NA	NA
231207	chr16	14736115	14736115	+	2.89295e-09	2.86517e-06	21.333	NA	NA	NA
231209	chr16	14831126	14831126	+	2.92359e-81	2.94859e-76	65.423	NA	NA	NA
231213	chr16	14837517	14837517	+	2.40469e-30	1.37279e-26	52.5926	NA	NA	NA
231436	chr16	18728621	18728621	+	1.10931e-05	0.00363246	-31.563	NA	NA	NA
231445	chr16	18757439	18757439	+	4.13854e-05	0.00962744	-12.3457	NA	Sftpd	NA
231916	chr16	19501236	19501236	+	2.31126e-05	0.00632573	-25.1938	Cyp4f18	NA	NA
232637	chr16	20116504	20116504	+	3.14499e-05	0.00792313	-13.1228	Jak3	NA	NA
232654	chr16	20120231	20120231	+	3.1125e-08	2.49467e-05	-25.6362	NA	Jak3	NA
234310	chr16	21274649	21274649	+	8.42992e-06	0.00292669	-15.8602	NA	Tssk6	Tssk6
234881	chr16	24143628	24143628	+	9.2313e-18	2.41825e-14	-49.7817	NA	NA	NA
235348	chr16	28881886	28881886	+	1.67849e-06	0.000806759	-12.5469	NA	NA	NA
235394	chr16	31328569	31328569	+	3.79275e-47	5.59784e-43	-61.3291	NA	NA	NA
236247	chr16	37669810	37669810	+	3.74268e-12	5.82215e-09	-46.9136	NA	NA	NA
236441	chr16	41407390	41407390	+	6.09288e-06	0.00231886	11.8384	NA	NA	NA
236445	chr16	41581342	41581342	+	2.57694e-09	2.58177e-06	-83.697	NA	NA	NA
236450	chr16	41619754	41619754	+	6.22961e-65	2.21749e-60	-98.2233	NA	NA	NA
237369	chr16	48636824	48636824	+	1.81383e-58	4.39043e-54	-91.3333	Irf2	NA	NA
237587	chr16	49201941	49201941	+	1.14315e-14	2.25328e-11	-49.3518	NA	NA	NA
237723	chr16	49575601	49575601	+	3.83128e-13	6.67634e-10	34.0461	NA	NA	NA
238119	chr16	51913224	51913224	+	4.25387e-13	7.33377e-10	16.8008	NA	NA	NA
238319	chr16	54299089	54299089	+	1.45229e-05	0.00443628	-22.2802	NA	NA	NA
238489	chr16	55006321	55006321	+	3.8355e-07	0.00023903	-18.0008	NA	NA	NA
238513	chr16	55153108	55153108	+	2.93161e-05	0.00752657	-7.14127	Fgf20	NA	Fgf20
238649	chr16	58206443	58206443	+	7.12487e-06	0.00260828	-20.1754	NA	NA	NA
238651	chr16	58206485	58206485	+	3.57758e-18	9.70811e-15	-52.2933	NA	NA	NA
238716	chr16	59120906	59120906	+	1.45568e-06	0.000716162	-19.1818	NA	NA	NA
238990	chr16	59712242	59712242	+	7.59605e-06	0.00272473	-20.2381	NA	Prag1	NA
239036	chr16	59825949	59825949	+	1.20685e-07	8.61206e-05	9.96169	NA	NA	NA
239492	chr16	60926293	60926293	+	2.50846e-05	0.0067136	13.4328	Tnks	NA	NA
239584	chr16	61092035	61092035	+	2.29436e-06	0.00104863	-6.01793	NA	NA	NA
239709	chr16	61514716	61514716	+	4.27827e-18	1.14554e-14	-62.1591	NA	NA	NA
240150	chr16	62467690	62467690	+	8.86312e-06	0.00304909	-15.7891	NA	NA	NA
240396	chr16	63989396	63989396	+	1.70581e-05	0.00503041	-16.4645	Nrg1	NA	NA
240465	chr16	64664557	64664557	+	2.706e-40	2.7754e-36	-74.2057	Fut10	NA	NA
240506	chr16	64741063	64741063	+	4.13152e-05	0.00961705	-10.3622	NA	Tti2	NA
240956	chr16	68954143	68954143	+	1.45814e-70	7.35306e-66	-61.8421	NA	NA	NA
241041	chr16	69059687	69059687	+	7.49017e-07	0.000423602	-33.8528	Rab11fip1	NA	NA
241213	chr16	69229827	69229827	+	3.71376e-05	0.00890025	10.3828	NA	NA	NA
241235	chr16	69237170	69237170	+	3.63103e-06	0.00154066	-16.7173	NA	NA	NA
241359	chr16	69400676	69400676	+	4.21108e-05	0.00974105	-6.43275	NA	NA	NA
241938	chr16	71272673	71272673	+	1.07651e-06	0.000561097	-14.0376	Fgfr1	NA	NA
242009	chr16	71351472	71351472	+	3.28738e-05	0.00816409	-41.6014	NA	NA	NA
242027	chr16	71384809	71384809	+	7.76282e-10	8.52546e-07	-59.4648	NA	NA	NA
242496	chr16	72508529	72508529	+	5.32526e-19	1.53452e-15	37.366	NA	NA	NA
242596	chr16	73135015	73135015	+	5.80073e-07	0.000342459	31.2896	Zmat4	NA	NA
242971	chr16	73812353	73812353	+	5.81848e-06	0.00224161	-12.7267	Ank1	NA	NA
242979	chr16	73827163	73827163	+	3.6982e-05	0.00887034	-17.4075	Ank1	NA	Ank1
243529	chr16	74710723	74710723	+	2.53917e-05	0.00675993	11.2121	NA	NA	Thsd1
243614	chr16	74857959	74857959	+	2.08764e-09	2.12677e-06	-33.3824	NA	Alg11	NA
243641	chr16	74890469	74890469	+	3.57655e-05	0.00866753	-15.6583	Atp7b	NA	NA
244391	chr16	79771423	79771423	+	2.07496e-05	0.00583199	-5.14286	NA	NA	NA
244568	chr16	80430883	80430883	+	7.81406e-10	8.56619e-07	-85.4574	Dlgap2	NA	NA
245507	chr16	82355398	82355398	+	2.1484e-64	6.84244e-60	-60.3553	NA	NA	NA
245744	chr16	82625750	82625750	+	1.94277e-05	0.00554543	-22.5507	NA	NA	NA
246354	chr16	83609778	83609778	+	1.30146e-20	4.10185e-17	80.7247	NA	Col4a1	NA
246356	chr16	83609824	83609824	+	2.93099e-72	1.77364e-67	-91.6009	NA	Col4a1	NA
246619	chr16	84496188	84496188	+	1.23531e-34	9.86207e-31	-91.9896	NA	NA	NA
247816	chr17	1670750	1670750	+	2.54915e-06	0.00114689	-18.2919	Zfp367	NA	NA
247881	chr17	1680767	1680767	+	8.53246e-09	7.70636e-06	-7.72277	Habp4	NA	NA
248281	chr17	4587842	4587842	+	2.32512e-46	3.19774e-42	-88.7278	NA	NA	NA
248525	chr17	5103853	5103853	+	2.1011e-05	0.00588086	-11.4209	NA	NA	NA
248561	chr17	5203680	5203680	+	3.50809e-05	0.00854612	-21.5955	NA	NA	NA
248595	chr17	5273660	5273660	+	2.77112e-06	0.00123301	-18.39	NA	NA	NA
248673	chr17	5345604	5345604	+	8.09066e-15	1.6105e-11	-24.9991	NA	NA	NA
248690	chr17	5414934	5414934	+	6.60394e-07	0.000380234	-26.3883	Naa35	NA	NA
248944	chr17	5888939	5888939	+	4.76777e-06	0.00190186	-16.4012	NA	NA	NA
249021	chr17	6105595	6105595	+	3.12646e-05	0.00789287	-21.3448	Ntrk2	NA	NA
249107	chr17	6266439	6266439	+	3.80379e-12	5.90204e-09	-23.1956	NA	NA	NA
249539	chr17	6874214	6874214	+	1.52295e-11	2.17355e-08	-48.4266	Ubqln1	NA	NA
249787	chr17	7311440	7311440	+	8.54926e-07	0.000469458	6.06061	NA	NA	NA
249796	chr17	7322378	7322378	+	3.91891e-05	0.00926969	-17.4548	NA	NA	NA
249797	chr17	7322411	7322411	+	8.89728e-07	0.000486362	-17.093	NA	NA	NA
249844	chr17	7412324	7412324	+	2.41048e-07	0.000159069	-10.2735	NA	NA	NA
250015	chr17	7625397	7625397	+	6.4643e-08	4.88359e-05	-10.744	NA	NA	NA
250450	chr17	8418637	8418637	+	1.58323e-07	0.000109618	-28.8744	Tgfbi	NA	NA
250673	chr17	8750276	8750276	+	8.2597e-13	1.38839e-09	-30.4638	NA	NA	NA
250911	chr17	9044759	9044759	+	1.28581e-10	1.61094e-07	-20.1251	NA	NA	NA
252615	chr17	10685065	10685065	+	2.85272e-07	0.000184826	9.96622	NA	Thoc3	NA
252890	chr17	11397693	11397693	+	1.07596e-07	7.72355e-05	-21.3819	NA	NA	NA
253059	chr17	11659808	11659808	+	2.27866e-05	0.00626483	-23.9157	NA	NA	NA
253571	chr17	12604086	12604086	+	1.02101e-07	7.39048e-05	-21.166	NA	NA	NA
253848	chr17	13328313	13328313	+	6.73016e-06	0.00250887	-51.0964	NA	NA	NA
253873	chr17	13369707	13369707	+	1.27632e-05	0.00402651	-17.0039	NA	NA	NA
254049	chr17	13586720	13586720	+	3.93985e-05	0.00929848	3.71517	NA	NA	Secisbp2
254136	chr17	13673479	13673479	+	1.48604e-09	1.56664e-06	29.2483	Shc3	NA	NA
254610	chr17	14887684	14887684	+	1.46823e-05	0.00448043	-59.052	NA	NA	NA
255906	chr17	18059626	18059626	+	1.38819e-05	0.00430568	-4.63215	NA	Nhlrc1	Nhlrc1
256122	chr17	18479763	18479763	+	1.41416e-18	3.96181e-15	-31.3425	Cap2	NA	NA
256147	chr17	18515835	18515835	+	2.00472e-06	0.000936049	-30.7359	Cap2	NA	NA
256225	chr17	18785071	18785071	+	8.38285e-37	7.35178e-33	-23.6016	NA	NA	NA
256243	chr17	18934188	18934188	+	2.06874e-06	0.000960918	-14.6341	NA	NA	NA
256401	chr17	19403909	19403909	+	8.87116e-09	8.00033e-06	-27.8202	Atxn1	NA	NA
256460	chr17	19540312	19540312	+	4.26647e-07	0.000262518	83.26	NA	NA	NA
256518	chr17	19679866	19679866	+	1.44869e-06	0.000713885	73.8108	NA	NA	NA
256756	chr17	20568700	20568700	+	9.45021e-31	5.44631e-27	36.129	NA	NA	NA
256808	chr17	20775922	20775922	+	1.799e-06	0.000857866	32.5417	NA	NA	NA
256822	chr17	20871778	20871778	+	2.4951e-77	2.15695e-72	-93.6585	NA	NA	NA
257079	chr17	21717060	21717060	+	2.72935e-05	0.00713133	5.98802	NA	NA	NA
257155	chr17	22373985	22373985	+	8.54724e-06	0.00296062	-15.0626	Hivep1	NA	NA
257432	chr17	23652720	23652720	+	3.3175e-06	0.00142479	-16.7808	NM_214457	NA	NA
257454	chr17	23757369	23757369	+	2.27239e-05	0.00625604	-22.9447	NM_214457	NA	NA
257591	chr17	24006942	24006942	+	1.0157e-08	9.02896e-06	66.4179	Sirt5	NA	NA
257803	chr17	24416728	24416728	+	4.14128e-05	0.00962744	-8.23529	NA	Cd83	Cd83
257818	chr17	24440044	24440044	+	1.65825e-08	1.41532e-05	-24.9774	NA	NA	NA
257833	chr17	24477645	24477645	+	1.69524e-05	0.0050139	-20.4212	NA	NA	NA
258106	chr17	25199138	25199138	+	1.12824e-13	2.08151e-10	-44.9153	NA	NA	NA
259164	chr17	29730949	29730949	+	2.44753e-16	5.71845e-13	32.2447	NA	Cdyl	NA
259232	chr17	30108709	30108709	+	7.95721e-24	3.12673e-20	-78.2545	NA	NA	NA
259411	chr17	30966910	30966910	+	2.37562e-05	0.00645516	-12.0879	Pxdc1	NA	Pxdc1
259791	chr17	33462246	33462246	+	1.33697e-08	1.16577e-05	-41.7065	Gmds	NA	NA
260633	chr17	40195824	40195824	+	3.5568e-44	4.22026e-40	95.793	NA	NA	NA
260895	chr17	42350945	42350945	+	4.34882e-07	0.000266897	-22.2908	Ripor2	NA	NA
261268	chr17	43961824	43961824	+	1.8113e-06	0.000861697	-18.5658	NA	NA	NA
261271	chr17	43961848	43961848	+	2.61682e-05	0.00692704	-16.2148	NA	NA	NA
261297	chr17	44076091	44076091	+	3.1613e-06	0.00136965	-21.7692	NA	NA	NA
261298	chr17	44076112	44076112	+	6.92619e-06	0.00255877	-22.6156	NA	NA	NA
261757	chr17	45819755	45819755	+	2.2236e-05	0.00614415	-13.0393	NA	NA	NA
262052	chr17	49786133	49786133	+	8.12279e-10	8.87249e-07	-55.404	NA	NA	NA
262926	chr17	56896343	56896343	+	2.21944e-06	0.00102056	-21.6899	NA	NA	NA
263176	chr17	57374498	57374498	+	1.16484e-05	0.00375538	-9.08103	NM_001309462	NA	NA
263219	chr17	57866092	57866092	+	1.63643e-18	4.54247e-15	-23.6052	NA	NA	NA
263517	chr17	60541167	60541167	+	9.80949e-07	0.000524384	-43.0278	NA	NA	NA
263670	chr17	63116716	63116716	+	4.9809e-06	0.00196759	15.2449	Gtpbp4	NA	NA
263763	chr17	63345589	63345589	+	9.60298e-06	0.00325368	-23.3107	NA	NA	NA
263838	chr17	63796086	63796086	+	2.26719e-05	0.00624464	-9.51786	NA	Dip2c	NA
263959	chr17	64937594	64937594	+	6.24343e-15	1.25937e-11	29.356	NA	NA	NA
264134	chr17	66325363	66325363	+	6.7838e-58	1.52041e-53	56.3571	NA	Actn2	NA
264243	chr17	67526544	67526544	+	1.76241e-06	0.000842408	-21.1658	NA	NA	NA
265382	chr17	72035826	72035826	+	2.70191e-05	0.00707185	-18.7221	NA	NA	NA
265383	chr17	72035837	72035837	+	1.36035e-06	0.00067912	-18.8132	NA	NA	NA
265768	chr17	73304628	73304628	+	2.49966e-05	0.00669302	-14.4067	NA	NA	NA
266061	chr17	75905026	75905026	+	4.08944e-06	0.00169149	-22.0588	NA	NA	NA
266087	chr17	75977824	75977824	+	5.88653e-06	0.00226023	-21.6975	NA	NA	NA
266636	chr17	77411890	77411890	+	8.26404e-21	2.68862e-17	-39.9562	NA	NA	NA
266652	chr17	77427831	77427831	+	3.27136e-06	0.001413	22.5658	NA	NA	NA
266877	chr17	78075462	78075462	+	5.69887e-06	0.00220497	-12.8017	NA	NA	NA
266899	chr17	78179674	78179674	+	3.23036e-06	0.00139628	-49.9248	NA	NA	NA
266928	chr17	78262469	78262469	+	6.0082e-06	0.00229385	-21.0497	NA	NA	NA
266929	chr17	78262487	78262487	+	7.97566e-06	0.00281583	-29.4065	NA	NA	NA
267024	chr17	78632265	78632265	+	1.42323e-05	0.00437845	-21.4354	NA	NA	NA
267508	chr17	80552016	80552016	+	4.71901e-06	0.00188739	-10.5935	Rsu1	NA	NA
267752	chr17	81798783	81798783	+	1.47578e-05	0.00449668	-24.0314	NA	Cacnb2	Cacnb2
267944	chr17	84155665	84155665	+	4.74319e-09	4.48477e-06	44.7368	Nebl	NA	NA
268036	chr17	84545820	84545820	+	1.82039e-08	1.54067e-05	-38.6168	NA	NA	NA
268213	chr17	84840857	84840857	+	2.92904e-05	0.00752315	-3.66039	NA	NA	NA
268753	chr17	86056476	86056476	+	3.41676e-05	0.00841559	-29.5838	NA	NA	NA
269836	chr18	293071	293071	+	3.55624e-05	0.00864572	22.5566	NA	Mtmr1	NA
269842	chr18	294557	294557	+	2.72039e-06	0.00121401	4.69314	NA	Mtmr1	NA
270049	chr18	404684	404684	+	3.3867e-06	0.00144834	-13.3636	NA	Fundc2	NA
270096	chr18	415883	415883	+	2.06113e-06	0.00095895	10.3487	NA	NA	NA
270105	chr18	494458	494458	+	3.32887e-07	0.000211375	-17.7871	NA	NA	NA
270134	chr18	746913	746913	+	7.68876e-07	0.000433213	-12.4224	NA	NA	NA
270139	chr18	747085	747085	+	4.06582e-05	0.00953626	-10.8333	NA	NA	NA
270534	chr18	2714494	2714494	+	9.22601e-07	0.000502969	-16.8642	NA	NA	NA
270700	chr18	3530816	3530816	+	2.58162e-05	0.00684885	-30	NA	NA	NA
271010	chr18	4751231	4751231	+	6.66845e-06	0.00249709	14.3836	NA	NA	NA
271048	chr18	4980064	4980064	+	8.35984e-06	0.00290736	-16.2779	NA	NA	NA
271299	chr18	5886433	5886433	+	3.8583e-09	3.69427e-06	-19.4592	NA	NA	NA
271336	chr18	6069386	6069386	+	6.42487e-06	0.00242387	7.16981	Ss18	NA	NA
271702	chr18	6948035	6948035	+	6.39499e-08	4.83726e-05	-25.8785	Chst9	NA	NA
271926	chr18	11254841	11254841	+	8.88829e-11	1.1542e-07	22.9078	NA	NA	NA
272373	chr18	14633932	14633932	+	3.91755e-06	0.00163944	-24.3411	NA	NA	NA
272520	chr18	15433535	15433535	+	2.43635e-05	0.00657882	-7.42866	NM_001101000	NA	NA
272776	chr18	16073668	16073668	+	3.49058e-05	0.00853093	-8.49992	NA	NA	NA
273998	chr18	25482176	25482176	+	1.31212e-06	0.000659473	24.5314	NA	NA	NA
274452	chr18	27084847	27084847	+	3.08626e-05	0.0078273	-26.8192	NA	Apc	NA
274532	chr18	27207373	27207373	+	1.39755e-06	0.000692912	-24.0373	Pkd2l2	NA	NA
275181	chr18	28620782	28620782	+	2.86082e-05	0.00740452	-26.4104	NA	NA	NA
275182	chr18	28625023	28625023	+	9.7404e-09	8.71927e-06	-21.4438	NA	NA	NA
275901	chr18	30024496	30024496	+	1.60275e-11	2.2767e-08	-35.4442	NM_053933	Pcdha6	Pcdha6
275964	chr18	30283948	30283948	+	1.77544e-08	1.50684e-05	25.5254	NA	NA	NA
275978	chr18	30366997	30366997	+	9.58334e-07	0.000516861	-15.2723	NA	NA	NA
276021	chr18	30475426	30475426	+	1.52714e-05	0.00460429	-18.9296	NA	Pcdhb9	Pcdhb9
276904	chr18	32117183	32117183	+	3.43587e-05	0.0084484	-16.6984	AABR07031756.1	NA	NA
277955	chr18	41334321	41334321	+	3.50349e-05	0.00854523	11.4458	NA	NA	NA
278101	chr18	44135749	44135749	+	5.12826e-06	0.0020138	-51.7157	NA	NA	NA
278370	chr18	47733440	47733440	+	5.90776e-32	3.72393e-28	92.3596	NA	NA	NA
278845	chr18	48953798	48953798	+	2.69127e-05	0.00706232	-12.6173	NA	NA	NA
278922	chr18	49826813	49826813	+	6.87241e-08	5.16999e-05	-22.1097	NA	NA	NA
279019	chr18	50450116	50450116	+	1.47368e-05	0.0044948	-16.1878	NA	NA	NA
279243	chr18	51844797	51844797	+	3.11457e-06	0.00135686	-22.5275	NA	NA	NA
279407	chr18	52788007	52788007	+	1.32257e-05	0.00413771	-19.588	NA	NA	NA
279818	chr18	54529622	54529622	+	4.0248e-06	0.00167161	-25.1092	NA	NA	NA
279836	chr18	55017019	55017019	+	2.93085e-07	0.000189078	-19.3766	NA	NA	NA
279952	chr18	55848794	55848794	+	8.67914e-12	1.28411e-08	-37.8776	NA	NA	NA
279990	chr18	55881858	55881858	+	3.73073e-07	0.000233221	-13.6714	Synpo	NA	NA
280195	chr18	56122767	56122767	+	7.56685e-07	0.00042714	-13.8653	NA	NA	NA
280440	chr18	56726806	56726806	+	1.91873e-05	0.00549755	-8.02759	Ppargc1b	NA	NR_032139
280909	chr18	58328173	58328173	+	2.01679e-10	2.3883e-07	27.4616	Napg	NA	NA
281755	chr18	61515913	61515913	+	6.3086e-07	0.000366718	6.99708	NA	NA	NA
281774	chr18	61609172	61609172	+	1.29134e-05	0.00406573	-29.5367	NA	NA	NA
281926	chr18	62067298	62067298	+	2.32749e-05	0.00635004	-8.71265	NA	NA	NA
282102	chr18	62699554	62699554	+	9.95957e-16	2.19958e-12	-46.0901	NA	NA	NA
282880	chr18	65293541	65293541	+	1.44035e-05	0.00441485	-22.7032	Tcf4	NA	NA
283262	chr18	68386546	68386546	+	2.66834e-05	0.00701433	25.3948	NA	NA	NA
283277	chr18	68432775	68432775	+	3.56025e-06	0.00151506	-12.5823	Ccdc68	NA	NA
283620	chr18	69816314	69816314	+	1.51901e-05	0.00459141	8.4507	NA	NA	NA
283859	chr18	70259288	70259288	+	2.51917e-07	0.000165519	34.578	Mbd1	NA	NA
284100	chr18	70789431	70789431	+	1.61732e-07	0.000111342	-37.641	NA	NA	NA
284138	chr18	70857207	70857207	+	2.49181e-05	0.00668718	-13.3919	NA	NA	NA
284152	chr18	70891709	70891709	+	1.29152e-11	1.86526e-08	-53.3531	NA	NA	NA
284265	chr18	71014686	71014686	+	1.70755e-05	0.00503275	-17.0798	Dym	NA	NA
284266	chr18	71014699	71014699	+	3.05653e-05	0.00777753	-20.4443	Dym	NA	NA
284616	chr18	71901711	71901711	+	4.04481e-05	0.00949803	-22.6774	NA	NA	NA
285516	chr18	73960284	73960284	+	5.75718e-07	0.00034022	-43.1926	NA	NA	NA
286022	chr18	75662139	75662139	+	3.11122e-25	1.33525e-21	-82.1083	NA	NA	NA
286227	chr18	76785766	76785766	+	4.25283e-06	0.00174122	34.87	Pqlc1	NA	NA
286473	chr18	77268388	77268388	+	2.4969e-05	0.00668859	-21.6877	Nfatc1	NA	NA
286478	chr18	77268437	77268437	+	7.62784e-06	0.00273289	-21.4376	Nfatc1	NA	NA
286937	chr18	78206446	78206446	+	4.20907e-05	0.00974012	-31.9946	NA	NA	NA
286946	chr18	78271189	78271189	+	2.65406e-05	0.00700128	-18.3769	NA	NA	NA
287048	chr18	78796275	78796275	+	2.62642e-15	5.59623e-12	-33.0065	NA	NA	NA
287164	chr18	79273134	79273134	+	1.29119e-09	1.37559e-06	-19.1785	NA	NA	NA
287590	chr18	80109095	80109095	+	3.52891e-07	0.000222675	-21.7861	NA	NA	NA
287607	chr18	80110359	80110359	+	5.51629e-18	1.46407e-14	43.4646	NA	NA	NA
287760	chr18	80791633	80791633	+	8.99911e-19	2.53286e-15	-75.5195	NA	NA	NA
288098	chr18	81580707	81580707	+	1.38242e-05	0.00429438	-16.3793	NA	NA	NA
288963	chr19	8250668	8250668	+	7.05008e-06	0.00259187	-24.4944	NA	NA	NA
289226	chr19	9770340	9770340	+	2.11552e-31	1.26749e-27	-73.1596	Ndrg4	NA	NA
289463	chr19	10080990	10080990	+	3.63734e-07	0.00022809	-22.3939	NA	Mmp15	NA
289626	chr19	10147792	10147792	+	2.54502e-05	0.00677252	-17.298	Cngb1	NA	NA
290842	chr19	13920516	13920516	+	3.85348e-09	3.69427e-06	-26.91	NA	NA	NA
290843	chr19	13920553	13920553	+	1.37326e-05	0.0042747	-30.535	NA	NA	NA
291257	chr19	15711418	15711418	+	8.3931e-07	0.000462983	-18.6508	NA	NA	NA
291515	chr19	16153986	16153986	+	2.12218e-05	0.00592069	-23.8191	NA	NA	NA
291877	chr19	16689511	16689511	+	1.66811e-14	3.24575e-11	-22.0629	NA	NA	NA
291889	chr19	16730546	16730546	+	4.08685e-05	0.00957688	-6.47837	NA	NA	NA
292030	chr19	16946434	16946434	+	1.29714e-05	0.00407973	-62.2744	Fto	NA	NA
292066	chr19	17049051	17049051	+	1.40254e-05	0.00433648	-13.8526	Fto	NA	NA
292323	chr19	17699658	17699658	+	2.03897e-26	9.63941e-23	-46.3343	NA	NA	NA
292366	chr19	17934263	17934263	+	1.62544e-05	0.00484673	-10.3363	NA	NA	NA
292371	chr19	17945656	17945656	+	5.6634e-13	9.6267e-10	-19.7758	NA	NA	NA
292585	chr19	19219471	19219471	+	1.14387e-05	0.00371569	-18.7681	NA	NA	NA
292807	chr19	19716699	19716699	+	3.06665e-05	0.00779389	-19.8337	Adcy7	NA	NA
293148	chr19	20371963	20371963	+	9.63726e-07	0.000519307	10.9948	Zfp423	NA	NA
293402	chr19	21060499	21060499	+	1.73084e-06	0.000828628	-12.037	NA	NA	NA
294135	chr19	23403476	23403476	+	3.27288e-05	0.0081436	-24.0878	NA	Sall1	NA
294201	chr19	23843648	23843648	+	1.518e-13	2.75026e-10	31.9859	NA	NA	NA
295298	chr19	25354723	25354723	+	2.61103e-05	0.00691475	-7.14918	NA	NA	NA
295540	chr19	25668345	25668345	+	8.29681e-51	1.32123e-46	-60.9279	Cacna1a	NA	NA
295673	chr19	25774448	25774448	+	2.86319e-05	0.00740746	-6.55127	NA	Ier2	NA
295680	chr19	25775218	25775218	+	1.00491e-05	0.0033821	-5.50162	NA	Ier2	Ier2
296735	chr19	30748565	30748565	+	4.0288e-105	8.1265e-100	-94.9014	NA	NA	NA
296828	chr19	30864885	30864885	+	3.96352e-05	0.00935068	-24.7253	Gab1	NA	NA
297170	chr19	31976585	31976585	+	3.39222e-15	7.0541e-12	37.1207	NA	NA	NA
297334	chr19	32321490	32321490	+	1.76885e-09	1.832e-06	25.7234	Mmaa	NA	NA
297702	chr19	33184208	33184208	+	1.23608e-20	3.91617e-17	-48.2294	NA	NA	NA
297833	chr19	34130523	34130523	+	1.07942e-20	3.43786e-17	45.542	NA	NA	NA
297877	chr19	34239486	34239486	+	2.81091e-05	0.00730345	-18.2031	NA	Arhgap10	NA
297884	chr19	34255998	34255998	+	8.05052e-07	0.000450243	-30.5129	Arhgap10	NA	NA
298036	chr19	34880800	34880800	+	2.4091e-05	0.0065219	-16.9708	NA	NA	NA
298186	chr19	37179976	37179976	+	7.42224e-19	2.1186e-15	19.292	NA	RGD621098	RGD621098
298311	chr19	37302541	37302541	+	4.45158e-06	0.00179826	-21.808	Fhod1	NA	NA
299163	chr19	38742660	38742660	+	3.01008e-05	0.00769365	-8.33333	NA	NA	NA
300131	chr19	41638581	41638581	+	2.09009e-05	0.00586634	7.40871	NA	Chst4	NA
300503	chr19	42317020	42317020	+	2.49213e-05	0.00668718	-25.2941	NA	NA	NA
300506	chr19	42317038	42317038	+	2.33842e-05	0.00637411	-29.2271	NA	NA	NA
300590	chr19	42768808	42768808	+	4.98132e-06	0.00196759	-29.6667	NA	NA	NA
300645	chr19	42844600	42844600	+	1.05803e-06	0.000555772	-23.4127	NA	NA	NA
301702	chr19	45743415	45743415	+	1.20836e-13	2.2158e-10	-88.9358	NA	NA	NA
301881	chr19	46401723	46401723	+	3.54726e-06	0.0015106	-25.663	NA	NA	NA
302490	chr19	48450333	48450333	+	6.91752e-06	0.00255877	-21.7536	NA	NA	NA
302848	chr19	49610627	49610627	+	3.53147e-16	8.06416e-13	-44.7683	NA	NA	NA
303075	chr19	49921028	49921028	+	1.13783e-10	1.43744e-07	-60.5556	Cmip	NA	NA
303199	chr19	50101299	50101299	+	2.33192e-62	7.05558e-58	-86.779	Plcg2	NA	NA
303525	chr19	51293197	51293197	+	3.27536e-17	8.19019e-14	-43.3718	Cdh13	NA	NA
303527	chr19	51293243	51293243	+	2.36738e-08	1.9438e-05	32.4474	Cdh13	NA	NA
303596	chr19	51472325	51472325	+	1.33988e-27	6.75668e-24	-16.8639	Cdh13	NA	NA
303633	chr19	51539822	51539822	+	8.14524e-06	0.0028576	-17.2064	Cdh13	NA	NA
303643	chr19	51549048	51549048	+	4.66082e-08	3.58375e-05	34.4595	Cdh13	NA	NA
303870	chr19	52053315	52053315	+	1.28958e-06	0.000649761	-12.5299	NA	NA	NA
304100	chr19	52311335	52311335	+	1.16711e-06	0.000598017	-16.5348	NA	NA	NA
304125	chr19	52340220	52340220	+	3.26446e-05	0.00812599	11.3908	NA	NA	NA
304327	chr19	52601337	52601337	+	2.37883e-05	0.00645809	-14.0496	NA	Usp10	NA
304595	chr19	52966364	52966364	+	6.65179e-10	7.39929e-07	-27.1849	NA	NA	NA
304603	chr19	52983467	52983467	+	1.56004e-06	0.000760701	-27.6082	NA	NA	NA
304752	chr19	53040717	53040717	+	2.09209e-05	0.00586921	-27.6979	NA	NA	NA
304903	chr19	53058559	53058559	+	3.16882e-05	0.00795665	-23.0072	NA	NA	NA
305156	chr19	53413476	53413476	+	4.32053e-08	3.34762e-05	53.2169	NA	NA	NA
305316	chr19	53768341	53768341	+	7.17312e-06	0.00261802	-26.0904	NA	NA	NA
305663	chr19	54132184	54132184	+	2.34239e-06	0.00106817	-22.1888	NA	NA	NA
306389	chr19	55078257	55078257	+	3.64753e-06	0.00154352	-38.3333	NA	NA	NA
307235	chr19	55956830	55956830	+	1.86329e-08	1.57343e-05	-51.7519	NA	Sult5a1	NA
307823	chr19	56768447	56768447	+	2.47446e-05	0.00665795	-26.5672	Abcb10	NA	NA
307959	chr19	56948285	56948285	+	4.13071e-05	0.00961705	-16.3506	NA	NA	NA
307960	chr19	56948296	56948296	+	4.36643e-06	0.00177333	-16.2133	NA	NA	NA
308207	chr19	57365851	57365851	+	1.38268e-06	0.000687511	-13.383	Capn9	NA	NA
308239	chr19	57418793	57418793	+	1.17353e-06	0.000599276	-59.0481	RGD1559896	NA	NA
308408	chr19	57514091	57514091	+	4.05401e-06	0.00168028	-20.4023	Fam89a	NA	Fam89a
308444	chr19	57520471	57520471	+	4.04512e-06	0.00167774	-24.3678	NA	NA	NA
308777	chr19	57878868	57878868	+	4.05796e-37	3.72061e-33	53.5001	Disc1	NA	NA
308792	chr19	57904174	57904174	+	2.27339e-05	0.00625604	-13.2616	Disc1	NA	NA
308818	chr19	57954110	57954110	+	2.0257e-15	4.3315e-12	-86.7647	Disc1	NA	NA
309289	chr19	58755841	58755841	+	3.82266e-08	3.01592e-05	-10.5143	NA	NA	NA
309701	chr19	59584084	59584084	+	1.47723e-08	1.27339e-05	-19.07	NA	NA	NA
310024	chr19	60325267	60325267	+	7.77301e-09	7.08388e-06	38.3616	Pard3	NA	NA
310268	chr2	122988	122988	+	3.00253e-05	0.00767932	-11.6279	NA	NA	NA
310359	chr2	550986	550986	+	1.8965e-08	1.59837e-05	6.61382	NA	NA	NA
310362	chr2	551009	551009	+	4.87638e-10	5.49769e-07	6.28466	NA	NA	NA
310367	chr2	551473	551473	+	2.68261e-05	0.0070457	-7.5188	NA	NA	NA
310657	chr2	4104741	4104741	+	3.61986e-07	0.000227229	-22.7131	Slf1	NA	NA
310910	chr2	7579556	7579556	+	1.55291e-25	6.80952e-22	29.8246	NA	NA	NA
310933	chr2	8537236	8537236	+	5.21573e-06	0.0020455	-13.528	NA	NA	NA
311051	chr2	9324946	9324946	+	3.92032e-05	0.00926969	-12.0242	NA	NA	NA
311170	chr2	10163279	10163279	+	1.89444e-07	0.000128663	-14.7501	NA	NA	NA
311927	chr2	20856603	20856603	+	1.05552e-08	9.32451e-06	-77.0461	NA	NA	Acot12
312529	chr2	23288688	23288688	+	3.57964e-17	8.87767e-14	-37.4578	Bhmt2	NA	Bhmt2
312565	chr2	23315302	23315302	+	1.07134e-05	0.00353878	-37.4944	Dmgdh	NA	NA
312607	chr2	23423834	23423834	+	1.85178e-06	0.000874761	33.3484	Arsb	NA	NA
313250	chr2	24798252	24798252	+	2.04635e-05	0.00576227	-45.7516	Pde8b	NA	NA
313276	chr2	24968803	24968803	+	1.05194e-05	0.00348801	-18.1352	NA	NA	NA
313487	chr2	25359113	25359113	+	1.69774e-05	0.00501885	-10.5219	NA	NA	NA
313747	chr2	26236890	26236890	+	1.35318e-05	0.00422307	-14.713	NA	NA	NA
313748	chr2	26236990	26236990	+	3.1521e-05	0.00793658	-20.3522	NA	NA	NA
313749	chr2	26237025	26237025	+	6.54267e-07	0.000378145	-17.1567	NA	NA	NA
313803	chr2	26415663	26415663	+	1.58475e-06	0.00076965	-35.6239	NA	NA	NA
313959	chr2	26889251	26889251	+	1.81375e-05	0.00526659	-18.0063	NA	NA	NA
314617	chr2	28461566	28461566	+	3.04819e-05	0.00776655	10.646	NA	Foxd1	NA
314883	chr2	28813536	28813536	+	4.20263e-05	0.00973265	-56.8493	NA	NA	NA
315163	chr2	29754520	29754520	+	4.23267e-05	0.00977978	-22.4146	Map1b	NA	NA
315266	chr2	29999183	29999183	+	4.91383e-06	0.00194729	-25.5046	NA	NA	NA
315567	chr2	30679527	30679527	+	3.69834e-05	0.00887034	-26.0119	NA	NA	NA
315716	chr2	30949123	30949123	+	2.23366e-09	2.26788e-06	-25.7046	NA	NA	NA
315717	chr2	30949135	30949135	+	1.09233e-05	0.00359452	-16.8651	NA	NA	NA
315727	chr2	30964038	30964038	+	1.35993e-25	6.00682e-22	-91.6727	NA	NA	NA
315918	chr2	31922994	31922994	+	2.28637e-05	0.00627593	-18.1586	NA	NA	NA
315956	chr2	32295981	32295981	+	1.41887e-11	2.03944e-08	-76.7349	NA	NA	NA
315997	chr2	32819880	32819880	+	5.33324e-08	4.06975e-05	-32.5181	NA	NA	Cd180
316444	chr2	34694112	34694112	+	8.93876e-22	3.10869e-18	-38.484	NA	NA	NA
316960	chr2	39175679	39175679	+	7.94191e-06	0.00280883	-27.4465	NA	NA	NA
316967	chr2	39219677	39219677	+	4.92668e-10	5.54144e-07	-32.1284	NA	NA	NA
317835	chr2	44645793	44645793	+	5.93968e-07	0.000348622	-16.2236	NA	NA	NA
318359	chr2	46360490	46360490	+	8.40228e-07	0.000463068	36.174	NA	NA	NA
318378	chr2	46539578	46539578	+	7.59229e-06	0.00272473	-17.3266	Fst	NA	NA
318421	chr2	46570261	46570261	+	4.48091e-07	0.000273893	-20.8775	NA	NA	NA
318422	chr2	46570271	46570271	+	5.42375e-07	0.000324639	-20.8775	NA	NA	NA
319393	chr2	54502300	54502300	+	2.8049e-11	3.89297e-08	-42.943	NA	C6	NA
319540	chr2	54981788	54981788	+	3.11372e-11	4.29205e-08	25.684	NA	NA	NA
319638	chr2	55805142	55805142	+	3.62444e-06	0.00153913	-17.7451	C9	NA	NA
321208	chr2	70230192	70230192	+	1.1779e-12	1.9582e-09	-19.206	NA	NA	NA
321465	chr2	78015393	78015393	+	1.04022e-05	0.00346052	-20.8031	Myo10	NA	NA
321623	chr2	79376542	79376542	+	2.20368e-11	3.07972e-08	-21.0709	NM_001108545	NA	NA
321624	chr2	79376544	79376544	+	1.33772e-07	9.47569e-05	-16.193	NM_001108545	NA	NA
321671	chr2	79780972	79780972	+	2.52388e-05	0.00673176	36.4762	NA	NA	NA
322370	chr2	84669946	84669946	+	1.61034e-15	3.46786e-12	-45.3166	NA	Cct5	NA
323581	chr2	98625564	98625564	+	2.14254e-05	0.00597198	-19.7034	NA	NA	NA
324079	chr2	105000000	105000000	+	1.96748e-10	2.34023e-07	35.2356	NA	NA	NA
324343	chr2	113000000	113000000	+	1.54916e-31	9.46916e-28	-39.486	NA	NA	NA
324399	chr2	113000000	113000000	+	1.48046e-10	1.81718e-07	-40.815	Nceh1	NA	NA
324425	chr2	113000000	113000000	+	2.4676e-06	0.00111768	39.5514	NA	NA	NA
324486	chr2	113000000	113000000	+	2.18989e-10	2.56816e-07	54.2781	Fndc3b	NA	NA
325213	chr2	118000000	118000000	+	3.43305e-05	0.00844491	-16.5503	Mecom	NA	NA
325243	chr2	118000000	118000000	+	3.93047e-06	0.00164371	7.9792	Mecom	NA	NA
325849	chr2	121000000	121000000	+	6.59534e-07	0.0003801	31.894	NA	NA	NA
325964	chr2	121000000	121000000	+	1.64701e-06	0.000794783	-15.0399	NA	NA	NA
326039	chr2	122000000	122000000	+	3.83999e-05	0.00914123	-23.1026	NA	NA	NA
326041	chr2	122000000	122000000	+	4.69638e-06	0.00188265	-22.4809	NA	NA	NA
326105	chr2	122000000	122000000	+	1.20274e-08	1.05328e-05	-30.2715	NA	NA	NA
326293	chr2	123000000	123000000	+	1.63311e-05	0.00485863	5.7554	NA	NA	Qrfpr
326801	chr2	124000000	124000000	+	3.52911e-18	9.61971e-15	-88.207	NA	NA	NA
326891	chr2	125000000	125000000	+	1.95345e-05	0.00556818	7.75862	NA	Ankrd50	NA
327530	chr2	129000000	129000000	+	2.21787e-05	0.00613112	-26.2422	NA	NA	NA
327897	chr2	139000000	139000000	+	7.08644e-06	0.0026009	-26.3669	NA	NA	NA
327921	chr2	139000000	139000000	+	7.63508e-06	0.00273386	-9.05036	NA	NA	NA
327997	chr2	140000000	140000000	+	3.66943e-05	0.00882197	-11.264	NA	NA	NA
328525	chr2	141000000	141000000	+	1.13833e-05	0.00370345	12.9451	NM_001107675	NA	NA
330109	chr2	151000000	151000000	+	2.15573e-05	0.00599219	-29.7454	Mbnl1	NA	NA
330251	chr2	154000000	154000000	+	2.11723e-05	0.00590962	-19.9209	NA	NA	NA
330349	chr2	155000000	155000000	+	7.45229e-06	0.0026875	-10.989	NA	NA	RGD1565059
330385	chr2	155000000	155000000	+	9.98038e-06	0.00336459	-8.18247	NA	Vom2r47	NA
330845	chr2	162000000	162000000	+	1.14074e-06	0.000585992	-28.256	NA	NA	NA
330846	chr2	162000000	162000000	+	4.09909e-08	3.21307e-05	-28.1211	NA	NA	NA
330847	chr2	162000000	162000000	+	2.40851e-07	0.000159069	-30.5729	NA	NA	NA
330848	chr2	162000000	162000000	+	2.6268e-06	0.00117745	-29.1755	NA	NA	NA
330849	chr2	162000000	162000000	+	6.88808e-07	0.000394342	-24.6782	NA	NA	NA
330850	chr2	162000000	162000000	+	1.29983e-06	0.000653841	-27.6616	NA	NA	NA
330851	chr2	162000000	162000000	+	2.14628e-06	0.00098993	-28.2453	NA	NA	NA
332031	chr2	178000000	178000000	+	3.2044e-08	2.5552e-05	-32.6091	NA	NA	NA
332264	chr2	180000000	180000000	+	4.25115e-05	0.00981498	-12.6078	NA	NA	NA
332451	chr2	182000000	182000000	+	1.88438e-05	0.00542742	-21.8833	NA	Fga	NA
332716	chr2	183000000	183000000	+	4.12787e-06	0.00170157	-32.7957	NA	NA	NA
332940	chr2	184000000	184000000	+	4.6946e-06	0.00188265	-20.1183	NA	NA	NA
333094	chr2	184000000	184000000	+	1.36486e-07	9.63212e-05	-42.1373	NA	NA	NA
333096	chr2	184000000	184000000	+	1.30974e-05	0.00411296	27.4286	NA	NA	NA
333394	chr2	186000000	186000000	+	7.76451e-06	0.00277037	-23.7349	NA	Dclk2	NA
333469	chr2	186000000	186000000	+	7.16419e-06	0.0026167	-18.5715	NA	NA	NA
333962	chr2	187000000	187000000	+	2.45426e-05	0.00661831	-3.39041	NA	Naxe	Naxe
334955	chr2	189000000	189000000	+	3.74185e-06	0.00157792	-26.4857	NA	Efna1	NA
335716	chr2	190000000	190000000	+	1.41e-06	0.00069766	-25.3521	NA	NA	NA
335738	chr2	190000000	190000000	+	2.95649e-12	4.64146e-09	21.9279	NA	NA	NA
336482	chr2	196000000	196000000	+	4.10097e-05	0.00958707	-19.1906	Celf3	NA	NA
336483	chr2	196000000	196000000	+	7.11986e-06	0.00260802	-21.0886	Celf3	NA	NA
336484	chr2	196000000	196000000	+	2.65743e-05	0.00700389	-19.8848	Celf3	NA	NA
336952	chr2	196000000	196000000	+	2.74997e-05	0.00717902	2.22222	Lysmd1	NA	NA
337040	chr2	197000000	197000000	+	1.56382e-05	0.00468938	39.7247	NA	NA	NA
338047	chr2	199000000	199000000	+	1.23721e-05	0.00393303	-10.2371	NA	NA	NA
338074	chr2	199000000	199000000	+	3.22186e-05	0.00805974	17.3438	NA	NA	NA
338124	chr2	199000000	199000000	+	1.91207e-08	1.60926e-05	72.079	NA	NA	NA
338570	chr2	201000000	201000000	+	7.13863e-08	5.34497e-05	-5.11182	NA	NA	NA
339222	chr2	204000000	204000000	+	7.52191e-08	5.6056e-05	-30.7672	Slc22a15	NA	NA
339678	chr2	206000000	206000000	+	8.34995e-53	1.48612e-48	-93.139	NA	NA	NA
339691	chr2	206000000	206000000	+	1.82629e-13	3.26966e-10	25.6286	NA	NA	NA
339735	chr2	206000000	206000000	+	1.08958e-12	1.82138e-09	-28.8044	Syt6	NA	NA
339953	chr2	207000000	207000000	+	2.71526e-10	3.14167e-07	37.7232	NA	NA	NA
340192	chr2	207000000	207000000	+	4.5073e-06	0.00181834	-20.7781	Rhoc	NA	Rhoc
340593	chr2	209000000	209000000	+	2.60305e-28	1.35792e-24	-49.6153	NA	NA	NA
340966	chr2	210000000	210000000	+	9.13259e-32	5.69734e-28	-72.2431	NA	Alx3	NA
341080	chr2	211000000	211000000	+	3.16081e-05	0.00794974	5.32544	NA	NA	Gstm4
341158	chr2	211000000	211000000	+	3.95072e-06	0.0016499	-14.9657	NA	NA	NA
341159	chr2	211000000	211000000	+	6.4112e-06	0.00242043	-15.4676	NA	NA	NA
341406	chr2	211000000	211000000	+	3.90542e-06	0.00163663	-10.8827	NA	NA	NA
341512	chr2	212000000	212000000	+	7.8541e-06	0.00279058	27.7108	Stxbp3	NA	NA
341539	chr2	212000000	212000000	+	1.02832e-05	0.00343225	-10.7575	NA	Fndc7	NA
341791	chr2	213000000	213000000	+	1.88126e-24	7.58942e-21	81.9048	Ntng1	NA	NA
341850	chr2	214000000	214000000	+	2.30749e-05	0.00631826	12.2977	NA	NA	NA
341993	chr2	218000000	218000000	+	9.23727e-06	0.00315628	-27.4952	NA	NA	NA
342810	chr2	225000000	225000000	+	1.55489e-08	1.33652e-05	-20.501	NA	NA	NA
342965	chr2	225000000	225000000	+	2.52253e-13	4.46335e-10	-30.4534	Slc44a3	NA	NA
343066	chr2	225000000	225000000	+	5.6299e-13	9.5967e-10	-27.1144	F3	NA	NA
343114	chr2	225000000	225000000	+	2.80656e-05	0.00729527	-24.5739	NA	NA	NA
343380	chr2	227000000	227000000	+	1.72443e-06	0.000826215	-31.0588	NA	NA	NA
343566	chr2	227000000	227000000	+	1.98129e-46	2.78824e-42	-86.7076	NA	NA	NA
343620	chr2	227000000	227000000	+	2.96235e-10	3.408e-07	-22.9661	NA	NA	NA
343903	chr2	229000000	229000000	+	7.23762e-06	0.00263521	-47.8359	NA	NA	NA
343934	chr2	230000000	230000000	+	1.56342e-06	0.000761181	-19.8606	NA	NA	NA
344232	chr2	231000000	231000000	+	4.17133e-08	3.25703e-05	-31.9506	NA	NA	NA
344511	chr2	232000000	232000000	+	2.25909e-05	0.006228	-11.6883	Tifa	NA	NA
344828	chr2	234000000	234000000	+	2.28584e-05	0.00627593	-10.9756	Pitx2	NA	NA
344889	chr2	234000000	234000000	+	2.01747e-05	0.00571018	-31.0844	Enpep	NA	NA
345007	chr2	235000000	235000000	+	2.27125e-06	0.00103964	-22.7454	Pla2g12a	NA	NA
345071	chr2	236000000	236000000	+	6.19595e-07	0.000361211	-25.1889	NA	NA	NA
345363	chr2	236000000	236000000	+	3.04996e-16	7.0176e-13	35.1426	Lef1	NA	NA
345439	chr2	236000000	236000000	+	1.49557e-06	0.000733998	-71.5947	NA	NA	NA
345557	chr2	237000000	237000000	+	9.81034e-06	0.00331281	14.6126	NA	NA	NA
345690	chr2	238000000	238000000	+	4.08788e-05	0.00957688	-9.63063	NA	NA	NA
345767	chr2	238000000	238000000	+	3.30913e-06	0.0014222	-6.66667	Gstcd	NA	Gstcd
346063	chr2	240000000	240000000	+	4.5218e-06	0.00182298	-17.5053	NA	NA	NA
346763	chr2	243000000	243000000	+	6.23147e-07	0.000362932	9.63855	Dapp1	NA	NA
347300	chr2	246000000	246000000	+	5.74086e-14	1.08224e-10	-22.3776	NA	NA	NA
347561	chr2	249000000	249000000	+	7.98303e-06	0.00281679	-14.2944	NA	NA	NA
348079	chr2	251000000	251000000	+	6.18522e-19	1.77387e-15	-38.6957	NA	NA	NA
348218	chr2	252000000	252000000	+	3.15295e-05	0.00793658	-25.0038	NA	NA	NA
348650	chr2	252000000	252000000	+	2.49521e-08	2.03495e-05	-59.1141	NA	NA	NA
348671	chr2	252000000	252000000	+	4.35731e-07	0.000267148	-66.5027	Lpar3	NA	NA
348692	chr2	252000000	252000000	+	6.65173e-11	8.76944e-08	-70.0558	NA	NA	NA
348846	chr2	253000000	253000000	+	4.63882e-06	0.00186394	-15.6518	NA	NA	NA
349079	chr2	254000000	254000000	+	1.44729e-09	1.52845e-06	-15.1976	NA	NA	NA
349216	chr2	255000000	255000000	+	3.53752e-08	2.80192e-05	-19.3271	NA	NA	NA
349359	chr2	256000000	256000000	+	3.28897e-07	0.000209943	-15.0999	NA	NA	NA
349502	chr2	257000000	257000000	+	2.51185e-06	0.00113494	-20.0144	Gipc2	NA	NA
349881	chr2	259000000	259000000	+	6.86138e-06	0.00254883	-19.1132	St6galnac5	NA	NA
350280	chr2	259000000	259000000	+	1.61312e-05	0.00481813	-21.3792	St6galnac3	NA	NA
350526	chr2	260000000	260000000	+	2.90446e-06	0.00128103	20.1675	St6galnac3	NA	NA
350529	chr2	260000000	260000000	+	1.00893e-05	0.00338992	33.0203	St6galnac3	NA	NA
350578	chr2	260000000	260000000	+	2.30628e-05	0.00631782	-14.9625	St6galnac3	NA	NA
350706	chr2	261000000	261000000	+	1.92629e-11	2.70454e-08	36.8811	St6galnac3	NA	NA
350859	chr2	261000000	261000000	+	3.46317e-05	0.00847766	-21.0351	Tnni3k	NA	NA
350903	chr2	262000000	262000000	+	2.77074e-09	2.76677e-06	45.4066	NA	NA	NA
350920	chr2	262000000	262000000	+	4.87472e-06	0.00193814	-16.6168	NA	NA	NA
351150	chr2	265000000	265000000	+	2.47587e-05	0.00665817	-23.5689	NA	NA	NA
351598	chr20	2076624	2076624	+	8.22153e-06	0.00287081	12.9582	NA	RT1-M6-2	RT1-M6-2
351779	chr20	2577726	2577726	+	2.21483e-05	0.00612553	-12.0127	NA	NA	NA
352254	chr20	3424527	3424527	+	2.19545e-08	1.82491e-05	-33.4822	NA	Tubb5	NA
352434	chr20	3586360	3586360	+	1.09665e-09	1.18503e-06	-59.6037	NA	Gtf2h4	NA
352784	chr20	3856148	3856148	+	1.09657e-05	0.00360243	-16.5423	NA	Col11a2	NA
353135	chr20	4407253	4407253	+	2.92292e-05	0.00751701	-5.19481	C4a	NA	NA
354035	chr20	5055908	5055908	+	1.48206e-05	0.00450674	-14.4838	NA	Mpig6b	Mpig6b
354552	chr20	5485990	5485990	+	5.54992e-06	0.00215561	-7.8341	NA	NA	Daxx
354619	chr20	5531490	5531490	+	1.43809e-07	0.000100722	30.3738	NA	Phf1	NA
354621	chr20	5532487	5532487	+	7.91229e-07	0.000443331	-16.6501	NA	Cuta	Cuta
354951	chr20	5742977	5742977	+	1.49238e-11	2.14002e-08	28.5411	NA	NA	NA
355332	chr20	6104247	6104247	+	3.8963e-06	0.00163394	-21.3684	Pnpla1	NA	NA
355526	chr20	6275395	6275395	+	3.91116e-05	0.00925965	-27.555	NA	NA	NA
355754	chr20	6510897	6510897	+	3.07163e-09	3.01744e-06	23.3078	NA	NA	NA
356184	chr20	7056781	7056781	+	1.81552e-07	0.000123999	-13.1741	Grm4	NA	NA
356432	chr20	7243145	7243145	+	3.16495e-05	0.00795355	-23.8052	Pacsin1	NA	NA
356685	chr20	7518003	7518003	+	1.42246e-10	1.75668e-07	-40.6982	Anks1a	NA	NA
356782	chr20	7630046	7630046	+	1.71429e-12	2.79616e-09	29.6682	Anks1a	NA	NA
356829	chr20	7649305	7649305	+	5.76331e-33	4.10301e-29	-54.3434	NA	Tcp11	NA
356894	chr20	7672204	7672204	+	1.29266e-06	0.000650775	-18.941	NA	NA	NA
357192	chr20	7886271	7886271	+	5.52355e-07	0.000329308	-46.8601	NA	NA	NA
357232	chr20	7905642	7905642	+	2.24144e-05	0.00618781	-27.5926	Fance	NA	NA
357672	chr20	8244281	8244281	+	1.0161e-08	9.02896e-06	40.2751	NA	Tbc1d22b	NA
357750	chr20	8387374	8387374	+	2.29685e-07	0.000152908	-24.8713	NA	NA	NA
357786	chr20	8442125	8442125	+	3.7571e-06	0.00158325	-17.5612	NA	NA	NA
358117	chr20	8740315	8740315	+	5.46012e-17	1.34313e-13	-88.1958	Zfand3	NA	NA
358713	chr20	9891800	9891800	+	3.83538e-41	4.21984e-37	-58.0882	NA	NA	NA
358758	chr20	9997569	9997569	+	2.69726e-05	0.00706675	-14.9464	NA	NA	NA
358761	chr20	10000186	10000186	+	9.07158e-06	0.0031102	-20.4106	Rsph1	NA	NA
358783	chr20	10030466	10030466	+	3.82409e-07	0.000238565	-14.6542	NA	NA	NA
358916	chr20	10151302	10151302	+	1.00392e-06	0.000533367	34.4494	Pde9a	NA	NA
358917	chr20	10151349	10151349	+	9.00613e-07	0.000491424	-66.2091	Pde9a	NA	NA
358978	chr20	10276900	10276900	+	5.06702e-06	0.00199753	-43.6926	NA	NA	NA
359038	chr20	10343113	10343113	+	4.70522e-06	0.00188437	-32.5855	Pknox1	NA	NA
359127	chr20	10416569	10416569	+	1.5163e-12	2.47989e-09	-26.7886	NA	NA	NA
359128	chr20	10416595	10416595	+	1.64447e-06	0.000794596	-22.5711	NA	NA	NA
359136	chr20	10446951	10446951	+	3.28429e-06	0.00141555	-38.3836	NA	NA	NA
359924	chr20	11667664	11667664	+	7.32214e-06	0.00265162	-15.8681	NA	NA	NA
360453	chr20	12212275	12212275	+	3.68379e-05	0.00884945	9.07029	NA	NA	NA
360789	chr20	12701977	12701977	+	1.8976e-05	0.00545768	-14.5827	NA	NA	NA
360949	chr20	12945255	12945255	+	5.87596e-06	0.00225904	-8.60215	NA	NA	NA
361157	chr20	13831161	13831161	+	2.2298e-19	6.58206e-16	39	NA	NA	NA
361648	chr20	14576119	14576119	+	1.71682e-10	2.07365e-07	-25.0551	NA	NA	NA
361649	chr20	14576130	14576130	+	4.09689e-06	0.00169226	-25.7062	NA	NA	NA
361724	chr20	14633114	14633114	+	1.92118e-05	0.00550197	19.6827	NA	NA	NA
362056	chr20	17155328	17155328	+	1.18154e-05	0.00380109	-28.1952	NA	NA	NA
362110	chr20	17773212	17773212	+	1.06428e-06	0.000558025	-75.0663	NA	NA	NA
362228	chr20	18421763	18421763	+	1.06363e-21	3.63638e-18	-68.0379	NA	NA	NA
362330	chr20	18521962	18521962	+	1.24903e-09	1.33775e-06	-45.4248	NA	NA	NA
362703	chr20	19127611	19127611	+	5.88863e-08	4.46541e-05	-24.2645	NA	NA	NA
362704	chr20	19127616	19127616	+	1.36839e-09	1.45528e-06	-24.8947	NA	NA	NA
363286	chr20	20320776	20320776	+	9.10887e-06	0.00311768	3.94366	Ank3	NA	NA
363508	chr20	20676220	20676220	+	1.8885e-07	0.000128404	-18.1903	Rhobtb1	NA	NA
363583	chr20	20805457	20805457	+	3.16448e-05	0.00795355	-10.5509	NA	NA	NA
363772	chr20	21514757	21514757	+	1.58481e-10	1.93351e-07	-29.6857	NA	NA	NA
363834	chr20	21642642	21642642	+	9.65894e-07	0.000520011	19.886	Arid5b	Tmem26	NA
364175	chr20	22233755	22233755	+	4.55708e-25	1.92842e-21	55.3645	NA	NA	NA
364533	chr20	22930731	22930731	+	1.78587e-05	0.00520813	-16.2068	Reep3	NA	NA
364581	chr20	23078229	23078229	+	4.02336e-06	0.00167161	-23.3982	NA	NA	NA
364632	chr20	23149426	23149426	+	7.21851e-37	6.42375e-33	-87.7106	NA	NA	NA
364755	chr20	24130439	24130439	+	8.80405e-06	0.00303049	-19.2019	NA	NA	NA
364831	chr20	26041422	26041422	+	6.54599e-06	0.00246453	-39.1667	Lrrtm3	NA	NA
365705	chr20	29390955	29390955	+	2.91228e-07	0.00018808	-18.8202	Micu1	NA	NA
366110	chr20	30104701	30104701	+	1.68346e-09	1.75771e-06	-37.552	NM_053644	NA	NA
366241	chr20	30290447	30290447	+	1.41274e-15	3.07515e-12	64.8565	NA	Slc29a3	NA
366264	chr20	30353603	30353603	+	4.54979e-06	0.00183205	-37.3152	Unc5b	NA	NA
366365	chr20	30420968	30420968	+	9.17038e-11	1.18575e-07	45.3085	NA	NA	NA
366413	chr20	30593289	30593289	+	1.40364e-10	1.73699e-07	33.7318	NA	NA	NA
366653	chr20	31056005	31056005	+	6.18484e-06	0.00234502	20.3872	NA	Eif4ebp2	NA
367124	chr20	31723972	31723972	+	3.0722e-05	0.00780102	-3.42904	NA	NA	NA
367324	chr20	32020688	32020688	+	4.15461e-12	6.38093e-09	-57.2778	NA	NA	NA
367664	chr20	33097673	33097673	+	7.93242e-06	0.00280843	-17.5831	NA	NA	NA
367679	chr20	33155186	33155186	+	9.82503e-11	1.26768e-07	-63.282	NA	Ros1	NA
367900	chr20	34747607	34747607	+	1.13974e-32	7.8374e-29	97.6505	NA	NA	NA
367923	chr20	34818620	34818620	+	1.01e-05	0.00338992	-22.6964	NA	NA	NA
368147	chr20	37192940	37192940	+	3.57509e-06	0.00152031	32.1189	NA	NA	NA
368271	chr20	37907351	37907351	+	5.66125e-25	2.37903e-21	41.5367	NA	NA	NA
369124	chr20	44418730	44418730	+	2.76399e-05	0.00720629	-5.66102	NA	NA	NA
369509	chr20	45225004	45225004	+	3.11502e-15	6.56795e-12	-83.0961	Slc16a10	NA	NA
369829	chr20	46001531	46001531	+	1.90354e-06	0.000894328	-18.1018	Fig4	NA	NA
369887	chr20	46075977	46075977	+	9.36994e-08	6.83963e-05	-20.7532	NA	NA	NA
369888	chr20	46076008	46076008	+	1.04217e-06	0.000548902	-17.358	NA	NA	NA
370530	chr20	46905382	46905382	+	2.04113e-05	0.00575023	-23.9884	NA	NA	NA
370601	chr20	47051416	47051416	+	4.85891e-07	0.000293441	-36.3938	NM_001037656	NA	NA
370870	chr20	47425543	47425543	+	3.30701e-06	0.0014222	-9.13799	Ostm1	NA	NA
371262	chr20	48064286	48064286	+	5.4971e-06	0.00213837	-17.7514	Pdss2	NA	NA
371389	chr20	48266289	48266289	+	1.91094e-07	0.000129493	-9.6931	NA	NA	NA
371413	chr20	48267276	48267276	+	3.3227e-15	6.93334e-12	-23.7651	NA	NA	NA
371416	chr20	48267322	48267322	+	3.94981e-36	3.36642e-32	32.0756	NA	NA	NA
371425	chr20	48277495	48277495	+	3.83359e-05	0.00912958	-28.053	LOC683897	NA	NA
371983	chr20	49469362	49469362	+	2.9584e-15	6.28149e-12	68.1149	NA	Prdm1	NA
372080	chr20	49642699	49642699	+	3.39803e-08	2.70204e-05	-63.0868	NA	NA	NA
372138	chr20	50005588	50005588	+	2.69534e-12	4.26972e-09	-72.3759	NA	NA	NA
372289	chr20	50228377	50228377	+	1.5686e-19	4.65298e-16	-51.2003	Prep	NA	NA
372633	chr20	53149628	53149628	+	3.86235e-05	0.00918002	-33.6162	NA	NA	NA
373103	chr3	1693856	1693856	+	2.44262e-05	0.00658986	-13.657	NA	NA	NA
373104	chr3	1693869	1693869	+	1.01157e-05	0.00338992	-13.1579	NA	NA	NA
373184	chr3	1913994	1913994	+	1.08406e-06	0.000563531	-21.4683	Cacna1b	NA	NA
373867	chr3	2655337	2655337	+	2.81424e-05	0.00730583	-12.6055	NA	Abca2	NA
373918	chr3	2688727	2688727	+	2.08204e-05	0.00584915	-15.7958	Ptgds	NA	Ptgds
374225	chr3	3363486	3363486	+	4.74433e-08	3.63872e-05	-31.8201	NA	NA	NA
374238	chr3	3433228	3433228	+	4.42904e-06	0.00179515	-3.5	Camsap1	NA	Camsap1
375175	chr3	5666796	5666796	+	1.0509e-06	0.000552503	-21.3662	Fam163b	NA	NA
375848	chr3	6896681	6896681	+	7.8214e-06	0.00278185	-23.0932	NA	NA	NA
375851	chr3	6896763	6896763	+	4.2963e-06	0.00175308	-15.3968	NA	NA	NA
376329	chr3	7592857	7592857	+	1.56729e-05	0.00469747	-30.8363	Cfap77	NA	NA
376474	chr3	7797629	7797629	+	3.80529e-05	0.00907978	-15.6562	NA	NA	NA
376782	chr3	8407180	8407180	+	8.11773e-08	6.00525e-05	-25.4915	NA	NA	NR_037382
377026	chr3	8653826	8653826	+	1.08491e-06	0.000563531	-18.6806	Set	NA	NA
377600	chr3	9257842	9257842	+	9.94914e-14	1.84679e-10	-16.7542	Aif1l	NA	NA
377894	chr3	9650972	9650972	+	2.52175e-05	0.00673176	23.6232	Ntmt1	NA	NA
378265	chr3	10200150	10200150	+	2.94406e-05	0.0075489	2.77778	NA	NA	NA
378361	chr3	10351489	10351489	+	4.15494e-08	3.24843e-05	40.3193	Ass1	NA	NA
378502	chr3	10531648	10531648	+	4.26104e-08	3.31425e-05	-38.1472	NA	NA	NA
378761	chr3	11096847	11096847	+	4.93183e-07	0.000297252	-19.0117	NA	NA	NA
379953	chr3	12559976	12559976	+	3.90451e-05	0.00924753	19.4582	NA	NA	NA
380043	chr3	12628009	12628009	+	2.92733e-08	2.35875e-05	-8.98608	NM_053709	NA	NA
380284	chr3	12933997	12933997	+	1.63347e-06	0.000790137	-10.7527	Mvb12b	NA	NA
380792	chr3	14076856	14076856	+	6.98287e-07	0.000397889	-30.2398	NA	NA	NA
380975	chr3	14529187	14529187	+	4.33485e-15	8.89204e-12	-32.6237	Stom	NA	NA
380997	chr3	14542137	14542137	+	1.07652e-06	0.000561097	-60.0493	NA	NA	NA
381035	chr3	14660256	14660256	+	5.98406e-09	5.58819e-06	-33.3505	Ggta1	NA	NA
381102	chr3	14873292	14873292	+	6.59477e-24	2.6083e-20	-88.2467	NA	NA	NA
381275	chr3	15199626	15199626	+	2.47282e-05	0.00665795	-30.1884	NA	NA	NA
381802	chr3	22049821	22049821	+	2.86548e-23	1.07701e-19	-55.7952	NA	Crb2	NA
382071	chr3	22860970	22860970	+	9.02915e-16	2.0014e-12	-54.64	Nek6	NA	NA
382130	chr3	23010698	23010698	+	6.99336e-12	1.04234e-08	-30.2686	Nr5a1	NA	NA
382419	chr3	25584325	25584325	+	1.73757e-54	3.39181e-50	-82.6942	NM_001107843	NA	NA
382699	chr3	29928934	29928934	+	4.08265e-07	0.000252354	-50.9004	Zeb2	NA	NA
382934	chr3	33494907	33494907	+	2.53533e-05	0.00675268	-20.0594	NA	NA	NA
383214	chr3	35611932	35611932	+	3.87728e-07	0.000241137	-45.2732	NA	NA	NA
384850	chr3	46363827	46363827	+	2.09672e-05	0.00587676	-15.6491	NA	NA	NA
384876	chr3	46418558	46418558	+	1.21414e-09	1.30268e-06	62.8234	NA	NA	NA
385117	chr3	47341734	47341734	+	2.02596e-05	0.00571549	-10.9756	NA	NA	NA
385689	chr3	51949357	51949357	+	9.70643e-07	0.000520716	-17.5368	Csrnp3	NA	NA
385929	chr3	53909993	53909993	+	1.04203e-25	4.67086e-22	-43.256	NA	NA	NA
385945	chr3	54258684	54258684	+	1.08826e-11	1.58303e-08	70.4545	B3galt1	NA	NA
386178	chr3	55565937	55565937	+	1.43228e-05	0.00440406	-13.1363	Abcb11	NA	NA
387090	chr3	58167619	58167619	+	2.07097e-05	0.00582347	-23.7461	Dlx1	NA	NA
387118	chr3	58171101	58171101	+	9.7525e-07	0.000522723	-27.4054	NA	NA	NA
387868	chr3	59954940	59954940	+	1.00251e-06	0.000533085	-15.5194	NA	NA	NA
388165	chr3	60464599	60464599	+	6.59087e-06	0.0024757	16.2495	NA	NA	NA
388371	chr3	61312700	61312700	+	1.57691e-09	1.65379e-06	-35.2978	NA	NA	NA
388882	chr3	61675317	61675317	+	9.05912e-08	6.63676e-05	6.96517	NA	NA	NA
388970	chr3	61855769	61855769	+	1.16561e-05	0.00375585	-8.2393	NA	NA	NA
389038	chr3	62089712	62089712	+	3.64017e-12	5.67728e-09	-22.5457	NA	NA	NA
389651	chr3	63566366	63566366	+	5.33001e-08	4.06975e-05	9.57356	NA	NA	NA
389663	chr3	63576804	63576804	+	4.12262e-05	0.0096063	-7.24638	NA	NA	NA
390824	chr3	72211647	72211647	+	1.41356e-05	0.00435535	26.1048	NA	Smtnl1	NA
391127	chr3	76679755	76679755	+	1.31661e-26	6.32319e-23	69.7368	NA	NA	NA
392157	chr3	81323135	81323135	+	3.35302e-06	0.001438	19.1395	NA	Cry2	NA
392240	chr3	81430733	81430733	+	1.70955e-05	0.00503275	-21.1845	NA	NA	NA
392242	chr3	81430741	81430741	+	1.05038e-06	0.000552503	-27.1362	NA	NA	NA
392243	chr3	81430758	81430758	+	1.8643e-08	1.57343e-05	-31.5095	NA	NA	NA
392517	chr3	82300396	82300396	+	2.80315e-07	0.000182004	36.7411	NA	NA	NA
392519	chr3	82300432	82300432	+	2.72708e-21	9.11736e-18	45.7078	NA	NA	NA
392783	chr3	82790134	82790134	+	1.42987e-13	2.6062e-10	-41.7527	NA	NA	NA
392916	chr3	83048863	83048863	+	2.94447e-06	0.00129303	-5.48901	NA	NA	Hsd17b12
393000	chr3	83662901	83662901	+	8.35609e-22	2.92285e-18	-44.8649	NA	NA	NA
393088	chr3	88245727	88245727	+	1.99971e-05	0.00567053	44.3032	NA	NA	NA
393546	chr3	93216130	93216130	+	8.12633e-07	0.000452809	-58.6869	Ehf	NA	Ehf
393577	chr3	93325828	93325828	+	2.67542e-32	1.7791e-28	-94.0814	NA	NA	NA
393580	chr3	93336095	93336095	+	2.7461e-08	2.22755e-05	-29.994	NA	NA	NA
393801	chr3	94025427	94025427	+	2.26166e-09	2.28864e-06	-41.9429	Cd59	NA	NA
393874	chr3	94181016	94181016	+	3.37491e-05	0.00833917	-23.3354	NA	NA	NA
394224	chr3	95209400	95209400	+	1.27641e-05	0.00402651	-25.2659	NA	NA	NA
395065	chr3	103000000	103000000	+	3.24273e-05	0.00809855	-13.8466	NA	NA	NA
395202	chr3	104000000	104000000	+	5.5623e-18	1.46984e-14	-53.8475	NA	Chrm5	NA
395480	chr3	105000000	105000000	+	2.56321e-05	0.00680598	25.9553	NA	NA	NA
396179	chr3	110000000	110000000	+	4.13988e-05	0.00962744	-23.5191	Bmf	NA	NA
396332	chr3	111000000	111000000	+	2.14005e-10	2.51458e-07	-17.0605	NA	NA	NA
397095	chr3	112000000	112000000	+	6.39739e-07	0.000370456	-13.7045	NA	NA	NA
397299	chr3	112000000	112000000	+	1.03335e-05	0.00344145	-15.9179	NA	NA	NA
398031	chr3	114000000	114000000	+	1.65117e-08	1.41127e-05	-21.4124	NA	Spg11	NA
398089	chr3	114000000	114000000	+	3.34762e-09	3.25161e-06	-73.2239	NA	Duox2	NA
398507	chr3	117000000	117000000	+	4.27243e-05	0.00985658	6.17284	Slc12a1	NA	NA
399405	chr3	120000000	120000000	+	1.23445e-05	0.00392952	-10.9499	NM_001314004	NA	NA
399626	chr3	121000000	121000000	+	1.14525e-05	0.00371569	8.61862	Anapc1	NA	Anapc1
399669	chr3	121000000	121000000	+	3.20973e-11	4.39949e-08	-53.1717	Mertk	NA	NA
399969	chr3	122000000	122000000	+	7.72972e-08	5.73926e-05	-76.7922	NA	NA	NA
400023	chr3	122000000	122000000	+	1.22937e-05	0.00391749	-24.2714	RGD1566226	NA	NA
400282	chr3	123000000	123000000	+	9.68084e-07	0.000520472	-9.7994	NA	Tmc2	NA
400566	chr3	123000000	123000000	+	7.0759e-07	0.000402052	-50.404	NA	Slc4a11	NA
401232	chr3	125000000	125000000	+	3.62542e-05	0.00874394	-24.5726	NA	NA	NA
402218	chr3	135000000	135000000	+	6.99371e-08	5.25067e-05	50.5792	NA	NA	NA
403253	chr3	141000000	141000000	+	7.04823e-09	6.50168e-06	-20.3408	NA	NA	NA
404182	chr3	147000000	147000000	+	7.92458e-08	5.87674e-05	-24.7517	NA	NA	NA
404608	chr3	148000000	148000000	+	1.39243e-14	2.72688e-11	-88.6241	NA	NA	NA
404968	chr3	148000000	148000000	+	3.85052e-05	0.00915908	-16.6008	Defb27	NA	NA
405544	chr3	149000000	149000000	+	6.66763e-06	0.00249709	-20.718	NA	NA	NA
405700	chr3	149000000	149000000	+	1.12724e-12	1.87915e-09	-56.0965	NA	NA	NA
405723	chr3	149000000	149000000	+	8.99261e-07	0.00049113	-23.2143	NA	NA	NA
405731	chr3	149000000	149000000	+	3.38509e-05	0.0083584	-49.583	NA	NA	NA
406288	chr3	151000000	151000000	+	1.67568e-17	4.31493e-14	-28.9528	NA	NA	NA
406494	chr3	151000000	151000000	+	4.83121e-07	0.00029206	32.0599	NA	Myh7b	NA
406497	chr3	151000000	151000000	+	2.20819e-33	1.62957e-29	-87.3464	NA	Myh7b	NA
406511	chr3	151000000	151000000	+	7.56945e-10	8.34338e-07	-63.4615	Trpc4ap	NA	NA
406537	chr3	151000000	151000000	+	2.13473e-09	2.17108e-06	47.7909	NA	NA	Edem2
406692	chr3	152000000	152000000	+	4.36389e-69	1.76049e-64	-96.5116	Fer1l4	NA	NA
407156	chr3	153000000	153000000	+	1.66718e-13	3.00258e-10	-40	NA	NA	NA
407266	chr3	153000000	153000000	+	1.19465e-16	2.84615e-13	-76.9488	Samhd1	NA	NA
407414	chr3	154000000	154000000	+	1.82602e-05	0.0052946	-29.6257	Manbal	NA	NA
407567	chr3	154000000	154000000	+	4.75771e-06	0.00190036	-15.4116	NA	NA	NA
407568	chr3	154000000	154000000	+	4.3107e-06	0.00175541	-15.4923	NA	NA	NA
407569	chr3	154000000	154000000	+	1.41323e-05	0.00435535	-14.9104	NA	NA	NA
407606	chr3	154000000	154000000	+	5.72333e-09	5.36125e-06	-22.4359	Ctnnbl1	NA	NA
407608	chr3	154000000	154000000	+	3.42805e-09	3.31907e-06	-26.2633	Ctnnbl1	NA	NA
407609	chr3	154000000	154000000	+	3.63313e-06	0.00154066	6.47887	Ctnnbl1	NA	NA
407690	chr3	154000000	154000000	+	1.48026e-05	0.00450427	-23.2778	NA	NA	NA
407762	chr3	155000000	155000000	+	1.71346e-10	2.07365e-07	-85.2364	Tgm2	NA	NA
407916	chr3	155000000	155000000	+	5.04943e-06	0.0019919	-23.1676	NA	NA	NA
408063	chr3	155000000	155000000	+	3.99189e-06	0.00166365	-9.62099	Ppp1r16b	NA	NA
408073	chr3	155000000	155000000	+	3.91816e-05	0.00926969	-20.1585	Ppp1r16b	NA	NA
408227	chr3	156000000	156000000	+	1.3301e-07	9.45505e-05	19.7248	NA	NA	NA
408452	chr3	156000000	156000000	+	2.78807e-05	0.00725656	-49.656	NA	NA	NA
408828	chr3	158000000	158000000	+	2.66299e-05	0.00701433	-28.6569	NA	NA	NA
409138	chr3	160000000	160000000	+	1.68019e-05	0.00497903	-28.4855	Tox2	NA	NA
409340	chr3	160000000	160000000	+	7.85803e-06	0.00279058	-53.7886	Hnf4a	NA	Hnf4a
409574	chr3	160000000	160000000	+	1.15501e-44	1.39787e-40	-94.0909	NA	NA	NA
409992	chr3	161000000	161000000	+	3.65467e-05	0.00880047	-4.45104	NA	Wfdc2	Wfdc2
410023	chr3	161000000	161000000	+	5.83837e-06	0.00224744	11.5163	Eppin	NA	NA
410271	chr3	161000000	161000000	+	9.95838e-09	8.8881e-06	-20.168	NA	NA	NA
410398	chr3	161000000	161000000	+	3.38445e-62	9.75257e-58	-84.4875	NA	NA	NA
410498	chr3	162000000	162000000	+	3.5604e-05	0.00864572	-14.1853	NA	NA	NA
410733	chr3	162000000	162000000	+	6.55626e-12	9.8203e-09	-45.5955	NA	NA	NA
410757	chr3	162000000	162000000	+	1.78188e-06	0.000850372	-25.2697	Slc13a3	NA	NA
412281	chr3	164000000	164000000	+	1.59333e-05	0.00476372	-23.0916	NA	NA	NA
412364	chr3	165000000	165000000	+	8.26782e-09	7.4785e-06	-24.1035	NA	NA	NA
412492	chr3	165000000	165000000	+	7.30375e-23	2.69496e-19	-51.4848	NA	Pard6b	NA
412569	chr3	165000000	165000000	+	1.35681e-05	0.00423004	-19.3664	NA	NA	NA
412974	chr3	165000000	165000000	+	3.37553e-06	0.00144561	-31.9601	NA	NA	NA
412999	chr3	165000000	165000000	+	4.10346e-05	0.00958707	-22.8698	NA	NA	NA
413481	chr3	166000000	166000000	+	1.99624e-05	0.00566334	-24.202	NA	NA	NA
413508	chr3	166000000	166000000	+	1.95004e-06	0.000913336	-18.9524	NA	NA	NA
413672	chr3	166000000	166000000	+	3.05957e-05	0.00777918	-12.1538	NA	NA	NA
413695	chr3	166000000	166000000	+	1.90879e-11	2.6862e-08	22.7729	NA	NA	NA
413762	chr3	166000000	166000000	+	1.10141e-05	0.00361443	-14.5341	NA	NA	NA
414213	chr3	167000000	167000000	+	1.06509e-06	0.000558025	-10.5444	NA	NA	NA
414408	chr3	168000000	168000000	+	1.18862e-06	0.000604941	-22.5061	Bcas1	NA	NA
414460	chr3	168000000	168000000	+	4.12115e-06	0.00169996	-21.5789	NA	NA	NA
414491	chr3	168000000	168000000	+	2.88373e-06	0.00127561	-11.0871	NA	NA	NA
414502	chr3	168000000	168000000	+	1.36812e-12	2.2596e-09	-81.7007	NA	NA	NA
414574	chr3	168000000	168000000	+	5.85069e-08	4.44221e-05	-20.5732	NA	NA	NA
414745	chr3	168000000	168000000	+	2.77221e-17	6.9608e-14	66.5447	NA	NA	NA
414795	chr3	169000000	169000000	+	1.46267e-07	0.000102027	-12.5792	NA	NA	NA
414796	chr3	169000000	169000000	+	5.64273e-07	0.000335422	-11.6354	NA	NA	NA
414797	chr3	169000000	169000000	+	7.16518e-06	0.0026167	-10.8067	NA	NA	NA
414932	chr3	169000000	169000000	+	1.02776e-05	0.00343225	-20.6818	NA	NA	NA
415067	chr3	170000000	170000000	+	9.52542e-21	3.06603e-17	-58.1426	NA	NA	NA
415278	chr3	170000000	170000000	+	5.30075e-26	2.41177e-22	-47.678	NA	NA	NA
415500	chr3	170000000	170000000	+	9.67909e-06	0.00327031	13.7278	Cass4	NA	NA
416192	chr3	171000000	171000000	+	2.02498e-12	3.25899e-09	-37.4293	NA	Pmepa1	NA
416950	chr3	172000000	172000000	+	2.32017e-08	1.91282e-05	-34.322	Gnas	NA	NA
416951	chr3	172000000	172000000	+	1.07411e-07	7.71948e-05	-32.3899	Gnas	NA	NA
416990	chr3	173000000	173000000	+	2.00979e-05	0.00569644	-14.8823	Nelfcd	NA	Nelfcd
417144	chr3	173000000	173000000	+	1.53943e-10	1.88574e-07	-57.0419	NA	NA	NA
417323	chr3	174000000	174000000	+	3.60512e-05	0.00871932	-20.7522	Phactr3	NA	NA
417605	chr3	175000000	175000000	+	1.461e-07	0.000102027	-15.1052	NA	NA	NA
418292	chr3	176000000	176000000	+	3.45583e-08	2.7444e-05	56.3048	NA	NA	NA
418687	chr3	176000000	176000000	+	1.81506e-05	0.00526786	-15.9211	NA	NA	NA
418813	chr3	176000000	176000000	+	2.74154e-06	0.00122164	-6.84218	NA	NA	Nkain4
419698	chr4	485363	485363	+	1.81812e-05	0.00527421	-20.7513	NA	NA	NA
419856	chr4	1020043	1020043	+	8.67907e-06	0.00299771	-19.8754	NA	NA	NA
419968	chr4	2419760	2419760	+	1.49553e-05	0.00453631	-24.0835	NA	NA	NA
420125	chr4	3976264	3976264	+	3.09992e-22	1.10345e-18	-82.0213	NA	Paxip1	NA
420582	chr4	6649961	6649961	+	4.75338e-07	0.00028793	21.7775	NA	NA	NA
420985	chr4	7099185	7099185	+	1.04213e-05	0.00346497	-9.18919	Smarcd3	NA	NA
421087	chr4	7132153	7132153	+	8.99675e-09	8.10152e-06	51.5246	NA	Abcf2	NA
421150	chr4	7175103	7175103	+	2.65616e-05	0.0070036	3.97727	Gbx1	NA	NA
421624	chr4	7500676	7500676	+	1.76557e-05	0.00515888	11.1111	NA	NA	NA
422173	chr4	9457439	9457439	+	3.29072e-08	2.62015e-05	-36.6575	Reln	NA	NA
423033	chr4	13847531	13847531	+	7.93565e-08	5.87774e-05	-18.4189	Gnat3	NA	NA
423548	chr4	21890762	21890762	+	4.03552e-05	0.00948726	-19.5916	NA	Dmtf1	NA
423760	chr4	22840361	22840361	+	1.98865e-10	2.3596e-07	-46.3312	Dbf4	NA	NA
423762	chr4	22840377	22840377	+	5.56091e-07	0.000331209	-43.9682	Dbf4	NA	NA
423792	chr4	23020088	23020088	+	8.09634e-06	0.00284515	-25.9379	NA	NA	NA
423886	chr4	24526093	24526093	+	5.4859e-06	0.0021376	-7.81389	NA	NA	NA
423899	chr4	25435391	25435391	+	4.17382e-05	0.00968447	-11.8357	NA	NA	Steap1
424026	chr4	25683340	25683340	+	3.51098e-05	0.00854972	-12.3121	NA	NA	NA
424172	chr4	26265489	26265489	+	1.40385e-05	0.00433648	-21.9214	Cdk14	NA	NA
424339	chr4	27283910	27283910	+	2.89774e-06	0.001279	-13.4932	Akap9	NA	NA
424649	chr4	27922681	27922681	+	3.25232e-05	0.0081091	-11.4591	Cdk6	NA	NA
424748	chr4	28225113	28225113	+	6.32754e-20	1.90497e-16	-31.6837	NA	NA	NA
424902	chr4	29870508	29870508	+	2.7321e-07	0.000178347	-25.0043	NA	NA	NA
425035	chr4	30455981	30455981	+	1.41304e-05	0.00435535	-9.10755	NA	NA	NA
425336	chr4	32383783	32383783	+	2.7333e-05	0.00713858	-8.20513	NA	NA	NA
425799	chr4	36155971	36155971	+	2.02422e-09	2.07614e-06	-25.4372	NA	NA	NA
426381	chr4	44446374	44446374	+	3.03482e-05	0.00773694	-26.2559	NA	NA	NA
426986	chr4	50314967	50314967	+	1.19071e-05	0.0038245	-9.64984	NA	NA	NA
427700	chr4	56234317	56234317	+	2.77115e-13	4.87474e-10	49.0016	NA	NA	NA
427787	chr4	56370522	56370522	+	4.60537e-07	0.000280707	-20.2366	NA	NA	NA
427788	chr4	56370525	56370525	+	3.11982e-06	0.00135723	-21.0926	NA	NA	NA
427789	chr4	56370545	56370545	+	1.68813e-06	0.000810749	-21.8924	NA	NA	NA
428737	chr4	57840022	57840022	+	1.9972e-06	0.000933259	-4.77764	NA	NA	NA
429025	chr4	58664338	58664338	+	1.83749e-06	0.000872095	-12.0427	NA	NA	NA
429155	chr4	59664102	59664102	+	1.59051e-08	1.36134e-05	-29.6621	NA	NA	NA
429763	chr4	62815820	62815820	+	2.74432e-12	4.33596e-09	-34.3302	Slc13a4	NA	NA
429820	chr4	63010654	63010654	+	1.60833e-06	0.000779224	-8.55263	NA	NA	NA
429836	chr4	63103193	63103193	+	5.90086e-07	0.000347354	18.8377	NA	NA	NA
430191	chr4	65963725	65963725	+	1.53493e-05	0.00462106	-25.2941	NA	NA	NA
430215	chr4	66060926	66060926	+	1.15648e-16	2.7661e-13	50.5744	Zc3hav1	NA	NA
430548	chr4	66804659	66804659	+	3.64186e-05	0.00878009	-56.3509	Tbxas1	NA	NA
430837	chr4	67566504	67566504	+	1.22669e-10	1.54326e-07	-33.2067	NA	NA	NA
430882	chr4	67668329	67668329	+	2.32965e-06	0.00106316	-5.44413	NA	NA	Tmem178b
431351	chr4	72711714	72711714	+	3.93616e-05	0.00929848	6.74536	NA	NA	NA
431454	chr4	75462112	75462112	+	2.45694e-06	0.00111369	-29.3108	NA	NA	NA
432024	chr4	78322492	78322492	+	7.37549e-08	5.50326e-05	-11.5714	NA	Gimap4	NA
432416	chr4	79998933	79998933	+	9.23345e-06	0.00315628	-17.4313	NM_001191749	NA	NM_001191749
432625	chr4	80576983	80576983	+	4.46661e-06	0.00180313	-12.013	NA	NA	NA
432686	chr4	80901759	80901759	+	1.27689e-05	0.00402651	-24.2938	NA	NA	NA
432736	chr4	80942237	80942237	+	2.20714e-05	0.00610984	-15.364	NA	NA	NA
432818	chr4	81164955	81164955	+	2.14629e-06	0.00098993	-26.3158	NA	NA	NA
432946	chr4	81726060	81726060	+	2.36563e-05	0.00643959	-25.523	NA	NA	NA
433176	chr4	83072936	83072936	+	3.42875e-06	0.00146425	-30.1636	NA	NA	NA
433282	chr4	83844566	83844566	+	8.4126e-41	8.93111e-37	91.3889	NA	NA	NA
433377	chr4	84095002	84095002	+	6.54661e-06	0.00246453	-13.7072	Cpvl	NA	NA
433444	chr4	84272250	84272250	+	1.76165e-05	0.00515118	-18.185	NA	NA	NA
433546	chr4	84708770	84708770	+	1.86098e-05	0.00538384	36.8277	Scrn1	NA	NA
433547	chr4	84708774	84708774	+	5.36032e-07	0.000321477	29.7297	Scrn1	NA	NA
433551	chr4	84710068	84710068	+	5.93396e-06	0.002277	-53.323	Scrn1	NA	NA
434351	chr4	90911205	90911205	+	1.28909e-08	1.12564e-05	-19.6125	NA	NA	NA
434524	chr4	95496702	95496702	+	3.57044e-07	0.000224827	-17.0732	NA	NA	NA
435358	chr4	99539714	99539714	+	9.85584e-07	0.000525933	-22.7678	Kdm3a	NA	NA
435549	chr4	100000000	100000000	+	3.6213e-05	0.00873943	5.92105	NA	Atoh8	Atoh8
435810	chr4	100000000	100000000	+	1.05962e-06	0.000556121	-7.90274	NA	Tcf7l1	NA
435826	chr4	101000000	101000000	+	1.67443e-07	0.000115012	-32.5837	Tcf7l1	NA	NA
435952	chr4	101000000	101000000	+	4.01039e-68	1.51676e-63	-75.9055	NA	NA	NA
437163	chr4	115000000	115000000	+	3.53423e-05	0.00859943	23.9085	NA	NA	NA
437470	chr4	116000000	116000000	+	1.31683e-05	0.00412844	-38.4798	NA	NA	NA
438195	chr4	118000000	118000000	+	1.02253e-42	1.18993e-38	84.6154	NA	NA	NA
438253	chr4	118000000	118000000	+	3.55492e-15	7.34197e-12	35.4661	Tgfa	NA	NA
438269	chr4	118000000	118000000	+	2.17578e-05	0.00604515	9.96798	NA	NA	NA
438776	chr4	119000000	119000000	+	1.00924e-05	0.00338992	-13.0431	Antxr1	NA	NA
438777	chr4	119000000	119000000	+	2.49524e-06	0.00112936	-13.9439	Antxr1	NA	NA
439045	chr4	120000000	120000000	+	9.62747e-06	0.00326015	-11.339	NA	NA	Copg1
439092	chr4	120000000	120000000	+	4.62216e-07	0.000281107	-8.33333	NA	NA	NA
439303	chr4	120000000	120000000	+	3.76727e-06	0.00158643	-6.90911	Gata2	NA	Gata2
439621	chr4	121000000	121000000	+	1.44458e-08	1.25238e-05	-37.7868	NA	NA	NA
439661	chr4	121000000	121000000	+	1.70417e-05	0.00503041	-10.4863	NA	NA	NA
439839	chr4	122000000	122000000	+	5.56517e-06	0.00216014	41.997	NA	NA	NA
440079	chr4	123000000	123000000	+	3.88802e-07	0.000241364	-61.3884	Nup210	NA	NA
440329	chr4	123000000	123000000	+	2.26697e-05	0.00624464	-6.5712	NA	NA	NA
440383	chr4	124000000	124000000	+	2.86024e-06	0.00126615	-19.275	NA	NA	NA
440500	chr4	124000000	124000000	+	1.71943e-06	0.000824471	-17.8104	NA	NA	NA
440547	chr4	124000000	124000000	+	6.54102e-08	4.92924e-05	-26.634	NA	NA	NA
441153	chr4	127000000	127000000	+	4.22984e-09	4.03088e-06	-34.4665	NA	NA	Kbtbd8
442150	chr4	132000000	132000000	+	3.50643e-06	0.00149426	-19.7283	NA	NA	NA
442172	chr4	132000000	132000000	+	1.62686e-10	1.97684e-07	-20.9452	NA	NA	NA
442901	chr4	140000000	140000000	+	1.1459e-05	0.00371569	-26.048	Itpr1	NA	NA
442911	chr4	140000000	140000000	+	1.90324e-05	0.00546611	-12.4868	Itpr1	NA	NA
444022	chr4	147000000	147000000	+	3.86404e-06	0.00162379	-21.6119	NA	NA	NA
444053	chr4	147000000	147000000	+	1.05454e-13	1.95149e-10	-29.1249	NA	NA	NA
444061	chr4	147000000	147000000	+	1.88791e-06	0.000887673	-24.9638	Vgll4	NA	NA
444140	chr4	147000000	147000000	+	1.74884e-07	0.00011985	28.3064	NA	NA	NA
444340	chr4	148000000	148000000	+	6.32091e-15	1.27076e-11	-52.9856	NA	NA	NA
444434	chr4	148000000	148000000	+	2.14895e-05	0.00598106	24.0282	NA	NA	NA
444596	chr4	149000000	149000000	+	2.51074e-05	0.00671476	38.7617	Rassf4	NA	NA
444615	chr4	149000000	149000000	+	5.63455e-29	3.04433e-25	-42.963	NA	NA	NA
444652	chr4	149000000	149000000	+	3.98289e-32	2.56402e-28	-46.5	NA	NA	NA
444656	chr4	149000000	149000000	+	3.83997e-10	4.35147e-07	-75.8182	NA	NA	NA
444771	chr4	150000000	150000000	+	1.55474e-06	0.00075873	-19.5901	NA	NA	NA
445190	chr4	151000000	151000000	+	1.03062e-08	9.13123e-06	-31.7071	NA	NA	NA
445226	chr4	151000000	151000000	+	1.03159e-05	0.00343877	-24.0142	Cacna1c	NA	NA
445542	chr4	152000000	152000000	+	2.66669e-05	0.00701433	34.9352	NA	NA	NA
445759	chr4	153000000	153000000	+	8.17965e-07	0.000454942	27.2942	NA	B4galnt3	NA
445936	chr4	153000000	153000000	+	5.42377e-07	0.000324639	-17.7606	NA	NA	NA
446429	chr4	154000000	154000000	+	5.83683e-13	9.8937e-10	-45.3058	NA	Iqsec3	NA
446492	chr4	154000000	154000000	+	6.83211e-06	0.00254264	-21.3375	NA	NA	NA
446587	chr4	155000000	155000000	+	1.36238e-06	0.00067912	-29.8039	NA	NA	NA
446739	chr4	156000000	156000000	+	1.23163e-07	8.77853e-05	-32.9493	NA	NA	NA
446955	chr4	157000000	157000000	+	1.02827e-05	0.00343225	24.9174	NA	Clstn3	NA
447102	chr4	157000000	157000000	+	3.26992e-15	6.84682e-12	-51.9394	NA	Ptpn6	NA
447234	chr4	157000000	157000000	+	1.68471e-09	1.75771e-06	-15.0791	NA	Gpr162	NA
447731	chr4	158000000	158000000	+	2.14525e-05	0.00597678	-14.3639	Tnfrsf1a	NA	Tnfrsf1a
447828	chr4	158000000	158000000	+	4.19346e-05	0.00971886	9.60138	NA	NA	NA
447889	chr4	158000000	158000000	+	4.05278e-05	0.00951306	-37.7193	NA	NA	NA
448357	chr4	160000000	160000000	+	3.60948e-05	0.00872236	-11.4264	NA	NA	NA
448499	chr4	160000000	160000000	+	1.21216e-05	0.00387883	-16.6117	NA	NA	NA
448979	chr4	162000000	162000000	+	1.61615e-07	0.000111342	-64.7426	NA	NA	NA
449396	chr4	165000000	165000000	+	1.13578e-10	1.43744e-07	47.2802	Ly49i4	NA	NA
449397	chr4	165000000	165000000	+	1.99026e-05	0.00565167	41.0924	Ly49i4	NA	NA
449649	chr4	168000000	168000000	+	5.29963e-09	4.97205e-06	33.9683	Etv6	NA	NA
449651	chr4	168000000	168000000	+	1.39642e-22	5.09046e-19	-73.0641	Etv6	NA	NA
449675	chr4	168000000	168000000	+	1.37266e-05	0.0042747	-20.8118	Etv6	NA	NA
449784	chr4	168000000	168000000	+	7.85224e-07	0.000440375	11.9149	NA	NA	NA
450199	chr4	169000000	169000000	+	1.43274e-06	0.000707176	16.0415	NA	NA	NA
450246	chr4	169000000	169000000	+	1.09331e-05	0.00359565	-16.9142	NA	NA	NA
450732	chr4	171000000	171000000	+	3.62659e-37	3.37626e-33	-85.8422	NA	NA	NA
450997	chr4	172000000	172000000	+	1.43094e-06	0.000706865	-32.1908	NA	NA	NA
451274	chr4	174000000	174000000	+	3.83944e-13	6.67634e-10	-66.1905	NA	NA	NA
451356	chr4	174000000	174000000	+	1.06937e-06	0.000559301	-22.8331	Pik3c2g	NA	NA
451411	chr4	174000000	174000000	+	1.56627e-06	0.000761896	-17.4814	NA	NA	NA
451556	chr4	175000000	175000000	+	1.50093e-08	1.29198e-05	-27.1711	Plekha5	NA	NA
451558	chr4	175000000	175000000	+	1.33228e-56	2.87931e-52	-94.6032	Plekha5	NA	NA
452030	chr4	177000000	177000000	+	7.82427e-06	0.00278185	31.1927	NA	NA	NA
452206	chr4	177000000	177000000	+	2.75619e-06	0.00122727	-32.595	NA	NA	NA
452300	chr4	177000000	177000000	+	3.26071e-25	1.38955e-21	44.5853	NA	NA	NA
452383	chr4	178000000	178000000	+	8.70245e-06	0.00300341	-10.4425	NA	NA	NA
452644	chr4	178000000	178000000	+	3.82306e-05	0.0091081	-19.0264	Sox5	NA	NA
452762	chr4	179000000	179000000	+	2.87624e-05	0.00743171	5.36913	NA	NA	NA
452782	chr4	179000000	179000000	+	6.3459e-06	0.00240007	-31.2875	NA	NA	NA
452975	chr4	179000000	179000000	+	4.14595e-05	0.00963459	7.04225	NA	NA	NA
453148	chr4	179000000	179000000	+	8.63324e-10	9.39613e-07	-33.8152	NA	NA	NA
453667	chr4	181000000	181000000	+	1.2386e-34	9.86207e-31	-56.003	Itpr2	NA	NA
454993	chr5	3732020	3732020	+	7.48418e-06	0.00269418	-8.85099	NA	NA	NA
455299	chr5	5344762	5344762	+	2.10133e-20	6.55454e-17	36.4002	NA	NA	NA
455388	chr5	5591488	5591488	+	3.30974e-05	0.00821505	-27.5468	NA	NA	NA
455499	chr5	5826756	5826756	+	2.79195e-08	2.25869e-05	-66.7827	NA	NA	NA
456173	chr5	12098434	12098434	+	2.35901e-09	2.37919e-06	-57.3249	NA	NA	NA
456974	chr5	19304284	19304284	+	6.95469e-06	0.00256773	-48.9764	Ubxn2b	NA	NA
457118	chr5	20729968	20729968	+	2.85661e-07	0.00018488	-24.5992	NA	NA	NA
457119	chr5	20729986	20729986	+	1.12839e-05	0.00367702	-17.8234	NA	NA	NA
457133	chr5	21101529	21101529	+	3.16059e-21	1.05087e-17	44.5381	NA	NA	NA
457136	chr5	21101549	21101549	+	8.03073e-09	7.29677e-06	31.3677	NA	NA	NA
457547	chr5	22200475	22200475	+	1.06317e-05	0.00351754	-12.9148	NA	NA	NA
457612	chr5	22585748	22585748	+	9.95603e-06	0.00335825	-18.336	NA	NA	NA
458059	chr5	24634462	24634462	+	4.18373e-06	0.00172108	-15.8824	NA	NA	NA
458096	chr5	24903537	24903537	+	7.54026e-06	0.00270953	-16.611	NA	NA	NA
458146	chr5	25235167	25235167	+	2.25162e-12	3.61413e-09	-69.2101	NA	NA	NA
458722	chr5	30054560	30054560	+	6.89541e-06	0.0025562	-22.1189	NA	NA	NA
458813	chr5	33429482	33429482	+	1.01442e-06	0.000537526	-9.38181	Cngb3	NA	NA
459194	chr5	36077999	36077999	+	4.90915e-06	0.00194671	-28.3024	Faxc	NA	NA
459276	chr5	36674398	36674398	+	1.17687e-06	0.000599465	-28.9086	NA	NA	NA
459793	chr5	44744233	44744233	+	1.26176e-09	1.34661e-06	-28.3372	NA	NA	NA
459882	chr5	46955725	46955725	+	1.60744e-05	0.00480352	-25.4493	NA	NA	NA
459936	chr5	47106487	47106487	+	7.90862e-09	7.19663e-06	-21.6081	NA	NA	NA
459937	chr5	47106493	47106493	+	8.00022e-10	8.75441e-07	-24.8131	NA	NA	NA
460245	chr5	48077345	48077345	+	2.41978e-17	6.10118e-14	31.312	NA	Ankrd6	NA
460315	chr5	48222987	48222987	+	5.9403e-06	0.00227799	-30.625	NA	NA	NA
461507	chr5	57358680	57358680	+	7.61463e-19	2.16331e-15	43.544	Aqp7	NA	NA
461533	chr5	57412487	57412487	+	7.00226e-08	5.25067e-05	63.171	NA	NA	NA
461714	chr5	57900959	57900959	+	8.28687e-07	0.000458797	-10.9091	NA	Fam219a	NA
462124	chr5	58377406	58377406	+	3.20492e-08	2.5552e-05	17.8181	NA	NA	NA
462798	chr5	59199338	59199338	+	3.22075e-05	0.00805974	-16.449	NA	NA	Olr833
463149	chr5	59843577	59843577	+	1.58637e-05	0.00474995	-25.3343	NA	Melk	NA
463868	chr5	61216668	61216668	+	2.35425e-09	2.37835e-06	-22.8988	NA	NA	NA
464001	chr5	61438944	61438944	+	7.6486e-28	3.88942e-24	75.7396	RGD1305807	NA	NA
464667	chr5	62488940	62488940	+	1.40012e-05	0.00433381	-22.1384	Gabbr2	NA	NA
464668	chr5	62488988	62488988	+	5.21166e-09	4.89711e-06	-23.9545	Gabbr2	NA	NA
464885	chr5	63027604	63027604	+	2.02516e-05	0.00571549	-21.577	NA	NA	NA
465165	chr5	63975846	63975846	+	1.44436e-07	0.000101044	-52.0093	Erp44	NA	NA
465185	chr5	64125627	64125627	+	2.13875e-10	2.51458e-07	-33.3565	NA	Invs	NA
465240	chr5	64283947	64283947	+	1.22241e-05	0.00390558	-13.8093	Msantd3	NA	NA
465822	chr5	70450170	70450170	+	8.49771e-54	1.60695e-49	94.5092	NA	NA	NA
465886	chr5	70700760	70700760	+	9.34352e-07	0.000507911	-34.2594	NA	NA	NA
466231	chr5	72629301	72629301	+	2.81648e-05	0.00730849	-18.2316	NA	NA	NA
466299	chr5	73442955	73442955	+	2.49325e-40	2.60129e-36	-39.5116	NA	NA	NA
466460	chr5	74245917	74245917	+	3.18801e-10	3.62625e-07	-26.5143	NA	NA	NA
466509	chr5	74326917	74326917	+	9.78345e-07	0.000523872	-31.3074	NA	NA	NA
466769	chr5	75180325	75180325	+	5.07362e-06	0.00199883	-29.6349	NA	NA	NA
466881	chr5	75766182	75766182	+	2.25875e-08	1.86982e-05	-18.7826	NA	NA	NA
466998	chr5	76205751	76205751	+	1.73782e-07	0.00011923	-11.6895	NA	NA	NA
467012	chr5	76339902	76339902	+	4.31813e-05	0.00995063	-14.6082	NA	NA	NA
467216	chr5	76771069	76771069	+	1.45055e-08	1.25576e-05	-23.8768	NA	NA	NA
467784	chr5	78885011	78885011	+	1.13312e-06	0.000583065	-22.8451	NA	NA	NA
467818	chr5	79032730	79032730	+	6.26924e-06	0.00237404	39.3463	NA	NA	NA
467871	chr5	79061443	79061443	+	3.72954e-05	0.008931	-15.5534	Col27a1	NA	NA
467901	chr5	79201411	79201411	+	1.60263e-31	9.69804e-28	-85.2046	Akna	NA	NA
468049	chr5	79387427	79387427	+	1.0275e-06	0.000543033	6.82353	Tmem268	NA	NA
468121	chr5	80953718	80953718	+	3.02412e-32	1.98912e-28	51.1661	NA	Pappa1	NA
468476	chr5	90010855	90010855	+	2.11571e-07	0.000142571	31.5069	NA	NA	NA
468477	chr5	90010868	90010868	+	2.19124e-21	7.36661e-18	-38.1935	NA	NA	NA
468707	chr5	97678752	97678752	+	1.09238e-05	0.00359452	-18.0261	NA	NA	NA
468797	chr5	99460589	99460589	+	2.51565e-05	0.00672393	-28.5951	NA	Mpdz	NA
468798	chr5	99460592	99460592	+	3.99208e-12	6.16258e-09	-31.3811	NA	Mpdz	NA
468799	chr5	99460603	99460603	+	9.353e-08	6.83551e-05	-26.8464	NA	Mpdz	NA
468829	chr5	99717290	99717290	+	1.37457e-05	0.00427658	-17.015	NA	NA	NA
469027	chr5	101000000	101000000	+	1.85384e-07	0.000126331	-55.0054	NA	NA	NA
469125	chr5	101000000	101000000	+	1.88144e-05	0.00542707	-22	NA	NA	NA
470803	chr5	116000000	116000000	+	4.28478e-08	3.32417e-05	39.0312	NA	NA	NA
470895	chr5	117000000	117000000	+	8.54197e-07	0.000469458	-26.8248	Nfia	NA	NA
471125	chr5	118000000	118000000	+	1.10423e-34	9.15347e-31	-84.1203	NA	NA	NA
471449	chr5	118000000	118000000	+	3.27941e-05	0.00815314	71.2803	Alg6	NA	NA
471494	chr5	119000000	119000000	+	5.70901e-06	0.00220748	-27.2027	NA	NA	NA
472012	chr5	121000000	121000000	+	6.11508e-21	2.0111e-17	-48.3871	NA	NA	NA
472064	chr5	122000000	122000000	+	1.73335e-18	4.78953e-15	-37.0113	Pde4b	NA	NA
472395	chr5	124000000	124000000	+	8.83076e-21	2.85763e-17	-65.5013	Dab1	NA	NA
472529	chr5	125000000	125000000	+	9.53983e-07	0.000514974	-22.8022	Plpp3	NA	NA
472530	chr5	125000000	125000000	+	2.75268e-10	3.17888e-07	-26.62	Plpp3	NA	NA
472623	chr5	126000000	126000000	+	7.38511e-10	8.15504e-07	52.3541	NA	NA	NA
473007	chr5	127000000	127000000	+	6.79081e-07	0.000389511	-33.3963	Ssbp3	NA	NA
473249	chr5	127000000	127000000	+	2.75817e-09	2.75878e-06	-47.6935	NA	NA	NA
474290	chr5	131000000	131000000	+	2.34859e-06	0.00107019	-48.0811	NA	NA	NA
475565	chr5	136000000	136000000	+	1.58178e-05	0.00473853	-21.9845	Ptch2	NA	NA
475799	chr5	136000000	136000000	+	1.84888e-06	0.000874073	34.1164	NA	NA	NA
475832	chr5	136000000	136000000	+	1.43315e-05	0.00440449	-22.7071	NA	NA	NA
475848	chr5	136000000	136000000	+	1.52573e-05	0.00460254	-15.6766	NA	NA	NA
475880	chr5	136000000	136000000	+	1.51255e-05	0.00457872	-18.009	NA	NA	NA
476177	chr5	137000000	137000000	+	4.07259e-05	0.00954845	-23.687	NA	Ccdc24	Ccdc24
476478	chr5	137000000	137000000	+	5.45305e-07	0.000326069	-20.6598	NA	NA	NA
476690	chr5	137000000	137000000	+	1.33123e-07	9.45505e-05	-69.7884	NA	NA	NA
476773	chr5	138000000	138000000	+	1.97832e-07	0.000133909	-17.0537	NA	NA	NA
477030	chr5	138000000	138000000	+	2.5132e-06	0.00113494	-55.7918	NA	NA	NA
477157	chr5	139000000	139000000	+	2.94359e-05	0.0075489	-23.8426	NA	NA	NA
477383	chr5	140000000	140000000	+	7.21379e-06	0.0026297	-12.0685	NA	NA	Ctps1
477588	chr5	140000000	140000000	+	2.39133e-14	4.6085e-11	-57.9306	NA	NA	NA
478332	chr5	141000000	141000000	+	1.36543e-08	1.18887e-05	16.7442	NA	Ndufs5	Ndufs5
478615	chr5	142000000	142000000	+	1.98742e-05	0.00564839	-25.1823	NA	NA	NA
478885	chr5	143000000	143000000	+	1.40595e-05	0.00434073	-22.3115	NA	NA	NA
479016	chr5	143000000	143000000	+	1.13768e-05	0.00370333	-15.4371	Sf3a3	NA	NA
479159	chr5	143000000	143000000	+	4.92489e-24	1.96066e-20	-49.9162	NA	NA	NA
479216	chr5	143000000	143000000	+	1.20427e-09	1.29439e-06	-71.5473	Rspo1	NA	NA
479535	chr5	144000000	144000000	+	1.16093e-05	0.00375228	-22.6848	Grik3	NA	NA
479708	chr5	144000000	144000000	+	2.93576e-06	0.00129178	-16.9231	NA	NA	NA
479724	chr5	144000000	144000000	+	5.23458e-55	1.05587e-50	-89.3445	NA	NA	NA
479781	chr5	144000000	144000000	+	6.9675e-06	0.00257089	-20.117	NA	NA	NA
480182	chr5	145000000	145000000	+	1.04396e-05	0.00346917	-25.4545	NA	NA	NA
480316	chr5	145000000	145000000	+	3.41004e-06	0.00145729	-22.1247	NA	NA	NA
480742	chr5	146000000	146000000	+	1.03569e-45	1.36245e-41	-86.8743	NA	NA	NA
480784	chr5	146000000	146000000	+	5.71358e-07	0.000338304	-28.2706	NA	NA	NA
481062	chr5	147000000	147000000	+	2.75391e-05	0.0071862	-19.0522	NA	NA	NA
481429	chr5	147000000	147000000	+	2.57793e-25	1.11428e-21	36.7206	Azin2	NA	NA
481470	chr5	147000000	147000000	+	1.86173e-24	7.56102e-21	-38.6942	Ak2	NA	NA
481483	chr5	147000000	147000000	+	7.25357e-06	0.00263577	-11.8744	NA	NA	NA
481556	chr5	147000000	147000000	+	1.16326e-05	0.00375228	12.7224	NA	NA	NA
482174	chr5	148000000	148000000	+	1.66968e-05	0.00495283	-61.8493	NA	NA	NA
482208	chr5	148000000	148000000	+	2.62309e-11	3.65741e-08	-38.5168	NA	NA	NA
482349	chr5	148000000	148000000	+	1.02461e-21	3.52285e-18	-44.0036	Adgrb2	NA	NA
482428	chr5	148000000	148000000	+	7.2e-30	3.9972e-26	30.5406	NM_001302967	NA	NA
482431	chr5	148000000	148000000	+	6.64393e-07	0.000382007	-29.0358	NM_001302967	NA	NA
482451	chr5	148000000	148000000	+	1.40411e-09	1.48804e-06	-42.884	NM_001302967	NA	NA
482502	chr5	148000000	148000000	+	1.98247e-05	0.00564014	21.3192	NA	NA	NA
482503	chr5	148000000	148000000	+	3.9892e-20	1.23163e-16	-44.6865	NA	NA	NA
482508	chr5	148000000	148000000	+	1.13465e-25	5.04862e-22	50	NA	NA	NA
482509	chr5	148000000	148000000	+	8.04266e-06	0.00283452	-45.4934	NA	NA	NA
482601	chr5	149000000	149000000	+	8.06808e-06	0.00284017	-10.3896	Fabp3	NA	Fabp3
482799	chr5	149000000	149000000	+	1.40458e-13	2.56784e-10	54.5846	NA	NA	NA
482803	chr5	149000000	149000000	+	7.6438e-20	2.28985e-16	-47.0877	NA	NA	NA
482828	chr5	149000000	149000000	+	6.1969e-34	4.74676e-30	46.0432	NA	NA	NA
482890	chr5	149000000	149000000	+	5.02483e-10	5.63183e-07	-25.2854	NA	NA	NA
482949	chr5	149000000	149000000	+	4.01087e-05	0.00944399	-33.2505	NA	NA	NA
483155	chr5	150000000	150000000	+	1.187e-05	0.00381663	-45.8079	Ptpru	NA	NA
483839	chr5	151000000	151000000	+	3.36827e-05	0.00832957	-16.3445	Sesn2	NA	NA
484064	chr5	151000000	151000000	+	4.27135e-20	1.31205e-16	-33.3869	Themis2	NA	NA
484460	chr5	151000000	151000000	+	2.44064e-05	0.00658747	-9.237	NA	Sytl1	NA
484497	chr5	151000000	151000000	+	7.36695e-06	0.00266466	29.7068	NA	NA	NA
484659	chr5	152000000	152000000	+	3.45373e-05	0.00847167	6.73077	NA	NA	NA
484833	chr5	152000000	152000000	+	1.55227e-05	0.00466631	-18.621	NA	NA	NA
485090	chr5	152000000	152000000	+	2.72393e-05	0.00712641	-22.8545	NA	NA	NA
485289	chr5	152000000	152000000	+	4.33479e-06	0.00176166	-12.0482	NA	NA	NA
485967	chr5	153000000	153000000	+	2.02897e-07	0.000136878	-18.6271	NA	Ldlrap1	NA
486010	chr5	153000000	153000000	+	1.33972e-07	9.47569e-05	24.9318	Maco1	NA	NA
486564	chr5	154000000	154000000	+	2.30504e-05	0.00631728	-24.0504	NA	NA	NA
486688	chr5	154000000	154000000	+	4.35145e-40	4.38866e-36	-49.6222	NA	NA	NA
486832	chr5	154000000	154000000	+	1.70218e-09	1.77287e-06	52.8916	NA	NA	NA
487076	chr5	154000000	154000000	+	1.12423e-05	0.0036694	-32.1944	NA	NA	NA
487190	chr5	154000000	154000000	+	3.6221e-05	0.00873943	-10.0234	NA	Rpl11	NA
488362	chr5	156000000	156000000	+	2.14975e-05	0.00598106	-13.324	NA	NA	NA
[truncated: 637 more rows]

## Sheet: Supplementary table 1f
	chr	start	end	strand	pvalue	qvalue	meth.diff	gene_name_i	gene_name_e	gene_name_p
1008	chr1	6803638	6803638	+	7.73376e-08	0.000289789	-12.1997	Utrn	NA	NA
1315	chr1	7365924	7365924	+	3.69118e-08	0.000147331	-67.8571	Phactr2	NA	NA
2108	chr1	11910176	11910176	+	3.53508e-06	0.00721181	22.4097	NM_001025002	NA	NA
2250	chr1	11916837	11916837	+	2.73028e-06	0.00611337	24.9532	NA	NA	NA
5090	chr1	25952074	25952074	+	2.0647e-11	1.38692e-07	-50	NA	NA	NA
6574	chr1	35923916	35923916	+	3.55836e-06	0.00723252	-12.7188	NA	NA	NA
7900	chr1	46200773	46200773	+	5.01264e-07	0.00155116	-31.6827	NA	NA	NA
8635	chr1	48196298	48196298	+	7.20847e-08	0.000271956	-26.1123	Igf2r	NA	NA
11593	chr1	67193078	67193078	+	7.04397e-07	0.00197957	-18.6203	NA	NA	NA
12765	chr1	77422220	77422220	+	3.16567e-40	3.48743e-35	48.6612	NA	NA	NA
13678	chr1	79908120	79908120	+	2.36372e-06	0.00544764	-28.2441	NA	Mypop	NA
14750	chr1	80715807	80715807	+	1.33008e-06	0.00337618	15.5079	NA	Cblc	Cblc
26289	chr1	126906351	126906351	+	8.86388e-08	0.000323338	-25.3146	Pcsk6	NA	NA
26445	chr1	127322195	127322195	+	6.051e-09	2.83861e-05	-75.7957	NA	Aldh1a3	NA
27044	chr1	129193687	129193687	+	1.6509e-06	0.00407805	80.5711	Igf1r	NA	NA
27123	chr1	129569500	129569500	+	2.43284e-11	1.61452e-07	-52.0346	NA	NA	NA
28333	chr1	137976116	137976116	+	1.72072e-11	1.18476e-07	77.574	NA	NA	NA
30320	chr1	144898632	144898632	+	1.72676e-06	0.00419001	-10.8074	NA	NA	NA
31091	chr1	154060529	154060529	+	3.01955e-06	0.00647169	-20.7627	NA	NA	NA
32439	chr1	164307788	164307788	+	1.18815e-06	0.00308705	-26.1345	Serpinh1	NA	Serpinh1
32781	chr1	165293001	165293001	+	1.25372e-06	0.00321315	-14.3676	NA	NA	NA
33529	chr1	169194943	169194943	+	5.0724e-11	3.28703e-07	-44.4444	NA	NA	NA
35474	chr1	181770694	181770694	+	1.02184e-10	6.25389e-07	-15.4676	NA	NA	NA
35476	chr1	181770700	181770700	+	1.32505e-11	9.47873e-08	-27.3706	NA	NA	NA
37093	chr1	192552434	192552434	+	1.68696e-08	7.3166e-05	-35.4066	Prkcb	NA	NA
39022	chr1	199636834	199636834	+	3.06967e-74	1.69083e-68	-45.3584	NA	NA	NA
39245	chr1	199962655	199962655	+	2.21299e-10	1.28312e-06	-42.1429	Bag3	NA	NA
52087	chr1	252272227	252272227	+	1.08e-08	4.87612e-05	-13.705	NA	NA	NA
54407	chr1	261745899	261745899	+	3.0164e-09	1.49684e-05	39.2845	NA	NA	NA
54435	chr1	261855397	261855397	+	5.11245e-12	3.75471e-08	-81.8898	NA	NA	NA
54479	chr1	261960541	261960541	+	2.1437e-09	1.09332e-05	-48.8372	NA	NA	NA
58310	chr1	274200826	274200826	+	1.21937e-06	0.0031533	-39.4712	NA	NA	NA
62318	chr10	8888828	8888828	+	2.797e-10	1.58829e-06	-58.068	NA	NA	NA
64273	chr10	13845254	13845254	+	4.35402e-06	0.00835637	-12.844	NA	NA	Mlst8
64508	chr10	14095321	14095321	+	1.3115e-19	1.76196e-15	53.5211	NA	Rpl3l	Rpl3l
64881	chr10	14604593	14604593	+	1.98702e-09	1.02289e-05	66.7832	NA	NM_001312663	NA
65141	chr10	14946808	14946808	+	1.50675e-08	6.63956e-05	43.7552	NA	NA	NA
65149	chr10	15015118	15015118	+	7.13195e-22	1.19043e-17	53.084	NA	NA	NA
67209	chr10	19022587	19022587	+	6.6589e-08	0.000254712	-15.4311	Lcp2	NA	NA
69933	chr10	35477274	35477274	+	6.69545e-07	0.00190102	-41.5909	NA	NA	NA
71731	chr10	40736351	40736351	+	3.48327e-09	1.68303e-05	28.7234	NA	NA	NA
77799	chr10	58632647	58632647	+	2.76883e-08	0.000117317	38.2416	NA	NA	NA
78244	chr10	59662591	59662591	+	1.62786e-07	0.000567504	22.8853	Itgae	NA	NA
84528	chr10	77931839	77931839	+	1.88619e-28	6.49343e-24	-52.5974	NA	NA	NA
84784	chr10	81392524	81392524	+	5.75764e-09	2.73398e-05	-38.5682	NA	NA	NA
87623	chr10	85405814	85405814	+	2.94046e-07	0.000969857	-31.5349	NA	NA	NA
91054	chr10	89942188	89942188	+	3.46191e-06	0.00711526	-17.0354	Mpp3	NA	NA
91425	chr10	90285074	90285074	+	2.76801e-06	0.00616025	25.8065	NA	NA	NA
95895	chr10	101335807	101335807	+	1.04182e-06	0.00280861	-53.5377	NA	NA	NA
95925	chr10	101384872	101384872	+	1.29338e-06	0.00329824	-54.0876	NA	NA	NA
96029	chr10	101534020	101534020	+	2.34386e-35	1.61381e-30	-40.5516	NA	NA	NA
96183	chr10	101823688	101823688	+	1.08297e-09	5.62753e-06	-70.418	Slc39a11	NA	NA
101373	chr10	108457334	108457334	+	3.7789e-17	4.95593e-13	41.0256	NA	NA	NA
101469	chr10	108614749	108614749	+	3.78923e-07	0.00122057	-52.1578	NA	NA	NA
101764	chr10	109198811	109198811	+	6.48955e-21	9.66101e-17	40.4348	Aatk	NA	NA
103491	chr11	3834040	3834040	+	3.70202e-26	1.07323e-21	-61.7978	NA	NA	NA
105195	chr11	29640388	29640388	+	3.87605e-14	3.61865e-10	-65.6977	NA	NA	NA
105309	chr11	29986999	29986999	+	5.351e-25	1.40354e-20	50.5155	Tiam1	NA	NA
105415	chr11	30184957	30184957	+	3.25817e-09	1.5882e-05	64.4537	NA	NA	NA
105838	chr11	31048390	31048390	+	5.40421e-10	2.94727e-06	67.2859	NA	NA	NA
113086	chr11	71938512	71938512	+	3.13084e-06	0.00660739	-20.5882	NA	Pigx	Pigx
118256	chr12	347418	347418	+	3.32899e-06	0.00694573	20.8036	NA	NA	NA
120538	chr12	8078347	8078347	+	4.06602e-07	0.0012798	33.6274	Slc7a1	NA	NA
120623	chr12	8175326	8175326	+	1.2986e-07	0.000455602	-32.4675	NA	NA	NA
121980	chr12	11320537	11320537	+	4.43345e-06	0.00844993	-20.0977	Cyp3a23/3a1	NA	NA
122120	chr12	11899067	11899067	+	7.83856e-11	4.93924e-07	-43.6846	NA	NA	NA
125884	chr12	21850822	21850822	+	5.22942e-06	0.00969854	18.1162	NA	NA	NA
129438	chr12	30439494	30439494	+	1.89812e-23	3.73401e-19	-53.8665	NA	NA	NA
130375	chr12	32004776	32004776	+	3.724e-20	5.25962e-16	-52.2876	Tmem132d	NA	NA
130567	chr12	32757800	32757800	+	2.95986e-06	0.00639351	-24.1721	Slc15a4	NA	NA
135948	chr12	43336294	43336294	+	2.79474e-06	0.00618197	41.3448	NA	NA	NA
142734	chr13	17656465	17656465	+	5.02837e-12	3.74287e-08	58.5975	NA	NA	NA
143611	chr13	34016361	34016361	+	1.67877e-06	0.00411275	24.6011	NA	NA	NA
144891	chr13	42682864	42682864	+	1.13523e-10	6.87151e-07	41.5616	NA	NA	NA
155197	chr13	90356037	90356037	+	3.1255e-06	0.00660739	-31.703	NA	NA	NA
159096	chr13	104480397	104480397	+	2.67578e-06	0.00606532	-20.1618	NA	NA	NA
161287	chr13	110511559	110511559	+	8.20349e-08	0.000301243	-28.9502	NA	Nek2	Nek2
161288	chr13	110511564	110511564	+	1.14262e-06	0.00299703	-26.942	NA	Nek2	Nek2
161582	chr13	111356861	111356861	+	1.39607e-06	0.00351134	-17.1062	NA	NA	NA
161638	chr13	111565403	111565403	+	4.93428e-06	0.00921322	-22.7953	NA	NA	NA
162478	chr14	2907625	2907625	+	4.18212e-06	0.00810671	10.9163	Evi5	NA	NA
164271	chr14	7699845	7699845	+	3.19446e-08	0.000128436	32.0755	Ptpn13	NA	NA
165106	chr14	10159946	10159946	+	9.80168e-07	0.00267275	9.375	NA	NA	NA
165618	chr14	11172729	11172729	+	2.09755e-07	0.000709807	83.8863	NA	Enoph1	NA
166478	chr14	14251355	14251355	+	1.51476e-21	2.45399e-17	-55.1752	NA	NA	NA
168827	chr14	32928000	32928000	+	9.84375e-10	5.16393e-06	-43.8202	NA	NA	NA
180939	chr14	107398914	107398914	+	7.3198e-07	0.00203631	-25.0739	NA	NA	NA
181126	chr14	107751095	107751095	+	4.79188e-06	0.00907031	-26.6165	Commd1	Zrsr1	Zrsr1
181127	chr14	107751102	107751102	+	1.09391e-06	0.00289685	-28.0442	Commd1	Zrsr1	Zrsr1
181129	chr14	107751128	107751128	+	2.31674e-06	0.00536179	-27.2467	Commd1	Zrsr1	Zrsr1
181894	chr14	109535594	109535594	+	1.9948e-10	1.16891e-06	-38.4762	NA	NA	NA
182824	chr15	2379070	2379070	+	3.6473e-06	0.00728373	-20.7567	NA	NA	NA
183955	chr15	7825153	7825153	+	1.98385e-06	0.00475105	-29.6981	Ube2e2	NA	NA
186442	chr15	23511930	23511930	+	2.30192e-06	0.00536179	-29.6873	NA	NA	NA
194685	chr15	58208620	58208620	+	2.94028e-06	0.00637623	21.7083	NA	NA	NA
196450	chr15	82732837	82732837	+	6.3285e-07	0.00183466	-18.3036	NA	NA	NA
198373	chr15	100592002	100592002	+	3.96703e-07	0.00125581	8.19113	NM_001107285	NA	NA
198651	chr15	103109675	103109675	+	2.83937e-08	0.000118792	-16.1402	NA	NA	NA
201977	chr16	6063147	6063147	+	2.70064e-06	0.00607229	-25.2737	NA	NA	NA
204340	chr16	14831126	14831126	+	9.07632e-49	1.66647e-43	65.0349	NA	NA	NA
204344	chr16	14837517	14837517	+	9.32345e-34	4.66867e-29	52.6066	NA	NA	NA
204405	chr16	17248629	17248629	+	3.78538e-06	0.00750023	-12.1023	NA	NA	NA
204578	chr16	18823818	18823818	+	3.57349e-06	0.00723658	-64.6633	NA	NA	NA
205541	chr16	20062742	20062742	+	1.70688e-06	0.0041601	20.1455	Unc13a	NA	NA
210434	chr16	51026603	51026603	+	1.3286e-32	5.22727e-28	53.5516	NA	NA	NA
211315	chr16	59825949	59825949	+	6.60576e-07	0.00189299	9.7561	NA	NA	NA
217324	chr16	82493123	82493123	+	2.99918e-06	0.00645314	-14.8183	NA	NA	NA
221991	chr17	9011294	9011294	+	5.77829e-08	0.00022414	-44.1964	NA	NA	NA
222401	chr17	9554865	9554865	+	6.85354e-34	3.77506e-29	92.0635	B4galt7	NA	NA
222490	chr17	9659804	9659804	+	1.34282e-06	0.00339289	56.2169	Pdlim7	NA	NA
222581	chr17	9694070	9694070	+	5.96439e-07	0.00176629	-42.7576	NA	NA	NA
226685	chr17	18785071	18785071	+	2.71086e-08	0.000115751	-18.4343	NA	NA	NA
226911	chr17	19540312	19540312	+	8.44651e-17	1.05739e-12	55.4022	NA	NA	NA
226930	chr17	19581741	19581741	+	2.17305e-08	9.35122e-05	44.2105	NA	NA	Gmpr
226956	chr17	19679866	19679866	+	6.16357e-14	5.65836e-10	41.2107	NA	NA	NA
227012	chr17	19709966	19709966	+	7.6107e-15	7.62204e-11	-46.2653	NA	NA	NA
231242	chr17	43996569	43996569	+	6.94694e-07	0.00196231	-26.7694	NA	NA	NA
231244	chr17	43996577	43996577	+	9.91768e-09	4.51475e-05	-32.2603	NA	NA	NA
231265	chr17	44519942	44519942	+	8.60474e-07	0.00236983	-6.93642	NA	NA	NA
231266	chr17	44519950	44519950	+	2.7009e-06	0.00607229	-6.21469	NA	NA	NA
233210	chr17	60292392	60292392	+	2.03288e-16	2.48833e-12	47.5524	NA	NA	NA
235451	chr17	75159371	75159371	+	8.91626e-21	1.29243e-16	41.1209	NA	NA	NA
237298	chr17	84155665	84155665	+	2.90462e-08	0.000120295	45.9016	Nebl	NA	NA
239648	chr18	2863260	2863260	+	5.32106e-09	2.54865e-05	-26.6187	NA	NA	NA
239785	chr18	3530816	3530816	+	2.97499e-16	3.41393e-12	-53.5714	NA	NA	NA
240062	chr18	4751231	4751231	+	2.4071e-06	0.00552449	19.4915	NA	NA	NA
240850	chr18	8584084	8584084	+	3.40132e-13	2.83865e-09	-88.4848	NA	NA	NA
241276	chr18	14633932	14633932	+	1.17957e-07	0.000419181	-26.6951	NA	NA	NA
242023	chr18	17991539	17991539	+	3.07992e-06	0.00655012	-30.3419	Celf4	NA	NA
242750	chr18	25482176	25482176	+	4.14131e-07	0.00129609	25.6989	NA	NA	NA
247437	chr18	51830328	51830328	+	2.6569e-06	0.00604741	-33.0508	NA	NA	NA
249040	chr18	58987045	58987045	+	3.94959e-06	0.00774202	-20.4991	NA	NA	NA
249115	chr18	59591826	59591826	+	9.02048e-15	8.81477e-11	76.7995	NA	NA	NA
249518	chr18	60772952	60772952	+	1.25418e-06	0.00321315	-23.7792	NA	NA	NA
257763	chr19	13920516	13920516	+	1.80432e-11	1.22698e-07	-35.568	NA	NA	NA
268627	chr19	49808603	49808603	+	8.22329e-11	5.08938e-07	48.3902	Cmip	NA	NA
269162	chr19	51472325	51472325	+	2.85257e-15	3.02164e-11	-23.3129	Cdh13	NA	NA
269198	chr19	51539822	51539822	+	9.00315e-07	0.00246722	-21.8068	Cdh13	NA	NA
269625	chr19	52346351	52346351	+	2.01617e-12	1.58649e-08	-26.5753	NA	NA	NA
269810	chr19	52622673	52622673	+	4.27113e-10	2.37638e-06	-79.397	NA	NA	NA
281393	chr2	42184975	42184975	+	4.38559e-06	0.00838774	-22.4747	NA	NA	NA
283232	chr2	54626263	54626263	+	5.75287e-21	8.8022e-17	62.8235	NA	NA	NA
287340	chr2	106159425	106159425	+	1.05453e-06	0.00280861	20.6349	NA	NA	NA
288396	chr2	117740160	117740160	+	5.26718e-07	0.00161181	11.0478	Mecom	NA	NA
288919	chr2	120623989	120623989	+	2.40823e-22	4.14531e-18	54.9126	NA	NA	NA
291603	chr2	142732476	142732476	+	8.62532e-26	2.3755e-21	-48.951	NA	NA	NA
291614	chr2	142742283	142742283	+	6.31608e-33	2.75403e-28	-36.858	NA	NA	NA
294365	chr2	177843954	177843954	+	1.76415e-07	0.000611149	-41.2617	Rapgef2	NA	NA
297854	chr2	192869031	192869031	+	1.67608e-12	1.33799e-08	-27.907	NA	NA	NA
300272	chr2	201418310	201418310	+	2.46136e-07	0.000820344	34.3379	NA	NA	NA
300751	chr2	204255609	204255609	+	2.09866e-16	2.513e-12	-34.0206	NA	NA	Mab21l3
305742	chr2	233683596	233683596	+	1.03209e-06	0.00280048	-34.1506	Enpep	NA	NA
309915	chr2	257292709	257292709	+	3.93075e-06	0.00773262	-14.7806	NA	NA	NA
310140	chr2	257829806	257829806	+	1.58981e-06	0.00396245	30.6306	Ak5	NA	NA
311361	chr2	263962140	263962140	+	5.49446e-08	0.000214642	-18.1466	Ptger3	NA	NA
312222	chr20	3379398	3379398	+	2.75875e-16	3.23314e-12	-51.1602	Ppp1r18	Dhx16	NA
312236	chr20	3382660	3382660	+	2.47226e-07	0.000820344	-53.2309	Ppp1r18	Dhx16	NA
312397	chr20	3451695	3451695	+	4.04853e-15	4.20757e-11	13.9777	NA	NA	NA
312421	chr20	3534263	3534263	+	7.99466e-13	6.4759e-09	29.3506	NR_029398	NA	NR_029398
312834	chr20	3897128	3897128	+	8.16079e-16	9.16922e-12	44.6154	NA	NA	NA
312921	chr20	4149526	4149526	+	8.20954e-25	2.05544e-20	41.9753	Btnl2	NA	NA
312976	chr20	4350026	4350026	+	1.52876e-22	2.8069e-18	51.9231	C4a	Notch4	NA
313178	chr20	4422047	4422047	+	2.84676e-08	0.000118792	-46.3425	C4a	Atf6b	NA
314279	chr20	5453516	5453516	+	8.32326e-16	9.16922e-12	48.9583	Wdr46	NA	NA
314286	chr20	5453658	5453658	+	4.80396e-11	3.15014e-07	29.4118	Wdr46	NA	NA
314624	chr20	5633405	5633405	+	9.12172e-15	8.81477e-11	-48.3871	NA	NA	NA
315446	chr20	6510897	6510897	+	3.53389e-07	0.00114502	26.0053	NA	NA	NA
315534	chr20	6652149	6652149	+	1.76205e-10	1.04362e-06	20	Ppil1	NA	NA
315604	chr20	6768627	6768627	+	1.3375e-08	5.9413e-05	64.5161	Ppil1	NA	NA
315622	chr20	6793842	6793842	+	3.09707e-34	1.89547e-29	38.6885	Ppil1	NA	NA
321172	chr20	18366540	18366540	+	4.28162e-06	0.00824615	39.1264	NA	NA	NA
330194	chr20	50133417	50133417	+	1.60376e-08	7.01097e-05	-20.7703	NA	NA	NA
334387	chr3	8738767	8738767	+	1.70797e-11	1.18476e-07	-83.2526	NA	NA	NA
334469	chr3	8820943	8820943	+	3.3644e-13	2.83865e-09	-81.0048	NA	Lrrc8a	NA
334567	chr3	8955568	8955568	+	2.04983e-06	0.00486675	-48.5382	NA	NA	NA
334614	chr3	8998228	8998228	+	1.64593e-15	1.77767e-11	-69.0261	Ptpa	NA	NA
335128	chr3	9734873	9734873	+	1.29532e-26	3.96382e-22	58.4746	Ptges	NA	NA
335601	chr3	10577268	10577268	+	2.69126e-14	2.55586e-10	-36.6843	Ncs1	NA	NA
336203	chr3	11573220	11573220	+	3.49463e-07	0.001139	-43.4953	NA	NA	NA
336728	chr3	12526138	12526138	+	3.02581e-08	0.000123457	47.6451	NA	NA	NA
337905	chr3	15238472	15238472	+	2.71359e-28	8.79234e-24	43.3216	NA	NA	NA
338119	chr3	16262858	16262858	+	4.13438e-06	0.00807552	-61.6774	NA	NA	NA
339001	chr3	28474891	28474891	+	2.10048e-07	0.000709807	15.5288	Kynu	NA	NA
340118	chr3	39372421	39372421	+	3.95556e-07	0.00125581	-20.9966	NA	NA	NA
341825	chr3	52141381	52141381	+	3.8063e-06	0.00751464	-33.1791	NA	NA	NA
342045	chr3	54258684	54258684	+	3.07661e-09	1.51309e-05	69.5652	B3galt1	NA	NA
342614	chr3	56673349	56673349	+	3.5088e-06	0.00718482	-32.6389	Myo3b	NA	NA
343375	chr3	58729936	58729936	+	2.16203e-12	1.65401e-08	-46.789	NA	NA	NA
348316	chr3	83662901	83662901	+	8.11422e-20	1.11737e-15	-52.2523	NA	NA	NA
351239	chr3	110311403	110311403	+	2.2344e-06	0.00523724	-43.1818	Bmf	NA	NA
353341	chr3	117797643	117797643	+	1.40703e-11	9.93614e-08	-60.9848	NA	NA	NA
358503	chr3	147484828	147484828	+	5.67578e-07	0.00169909	38.3024	Fam110a	NA	NA
359391	chr3	148964033	148964033	+	2.98781e-10	1.67933e-06	32.4845	NA	NA	NA
360112	chr3	151012138	151012138	+	1.71882e-23	3.50651e-19	70.8108	Ggt7	NA	NA
360797	chr3	153131634	153131634	+	1.20888e-13	1.04043e-09	53.211	NA	NA	NA
361225	chr3	154378466	154378466	+	3.03986e-12	2.29371e-08	45.9016	NA	NA	NA
361589	chr3	155209799	155209799	+	1.67998e-06	0.00411275	-24.2214	Ppp1r16b	NA	NA
362722	chr3	159937348	159937348	+	2.04075e-06	0.00486617	-52.27	Hnf4a	NA	Hnf4a
363766	chr3	161534682	161534682	+	2.3976e-41	3.30161e-36	34.6457	NA	NA	NA
372689	chr4	6600814	6600814	+	2.53463e-06	0.00579305	-14.4444	NA	NA	NA
380001	chr4	58344743	58344743	+	3.2772e-06	0.00686367	10.9705	NA	NA	NR_031837
393693	chr4	148805133	148805133	+	5.36861e-23	1.0197e-18	-44.9102	NA	NA	NA
393728	chr4	148931972	148931972	+	3.02136e-24	6.65689e-20	-47.2603	NA	NA	NA
398721	chr4	169200496	169200496	+	1.13429e-08	5.07958e-05	-20.0741	NA	NA	NA
402791	chr5	1770160	1770160	+	7.19832e-07	0.00201268	33.8021	NA	NA	NA
403468	chr5	5759795	5759795	+	4.1945e-06	0.00810671	-35.448	NA	NA	NA
403483	chr5	5826782	5826782	+	4.72659e-08	0.000185964	42.7777	NA	NA	NA
403886	chr5	9152254	9152254	+	4.9163e-06	0.00921087	24.6154	NA	NA	NA
404265	chr5	14687963	14687963	+	6.53118e-07	0.00188351	-13.9957	NA	NA	NA
404270	chr5	14793651	14793651	+	5.7776e-36	4.54631e-31	44.5753	NA	NA	NA
406072	chr5	27338204	27338204	+	2.82889e-06	0.00618259	-20.2151	Runx1t1	NA	NA
406331	chr5	30468174	30468174	+	1.03105e-07	0.000373633	-13.2163	NA	NA	NA
407029	chr5	39644868	39644868	+	2.97099e-07	0.000974094	14.926	NA	Ufl1	NA
409187	chr5	58123590	58123590	+	1.13762e-07	0.000409558	-20.8779	Sigmar1	NA	NA
414576	chr5	79387427	79387427	+	6.0418e-07	0.00177965	9.58333	Tmem268	NA	NA
416697	chr5	111174080	111174080	+	1.90062e-07	0.000650248	-41.4815	NA	NA	NA
418306	chr5	123021674	123021674	+	7.87224e-13	6.47192e-09	16.9705	NA	NA	NA
423883	chr5	141800180	141800180	+	5.89801e-07	0.00175607	-15.2207	NA	NA	NA
427575	chr5	149329278	149329278	+	3.86689e-07	0.00123835	47.1264	NA	NA	NA
429748	chr5	152413872	152413872	+	4.18662e-15	4.2705e-11	59.2105	NA	NA	NA
429888	chr5	152547567	152547567	+	7.28825e-14	6.58116e-10	66.9603	NA	NA	NA
430897	chr5	153856724	153856724	+	6.99937e-08	0.000265889	33.6957	Stpg1	NA	NA
432402	chr5	156069605	156069605	+	2.06614e-12	1.60291e-08	-19.7452	Rap1gap	NA	NA
432675	chr5	156622106	156622106	+	5.25448e-21	8.26935e-17	-36.5482	NA	NA	NA
433024	chr5	157248813	157248813	+	5.44072e-17	6.96943e-13	-48.0357	NA	Pla2g5	NA
434079	chr5	158796392	158796392	+	3.40056e-06	0.00706827	-31.2556	NA	NA	NA
436720	chr5	164985916	164985916	+	4.86841e-06	0.00916886	-14.694	NA	NA	NA
442104	chr5	172598041	172598041	+	1.05335e-06	0.00280861	-18.7577	NA	NA	NA
442161	chr5	172640911	172640911	+	8.67115e-10	4.63712e-06	41.1182	NA	NA	NA
448967	chr6	27643830	27643830	+	2.83976e-06	0.00618259	-25.6573	NA	NA	Garem2
449534	chr6	29326920	29326920	+	5.05904e-07	0.00155677	-24.2534	Klhl29	NA	NA
456817	chr6	91697105	91697105	+	2.25851e-07	0.000758555	-25.5508	NA	NA	Arf6
456818	chr6	91697132	91697132	+	5.29465e-12	3.83736e-08	-36.5438	NA	Arf6	Arf6
456819	chr6	91697134	91697134	+	8.08939e-14	7.18677e-10	-33.1891	NA	Arf6	Arf6
456830	chr6	91697254	91697254	+	6.32302e-09	2.92676e-05	-16.6667	NA	Arf6	Arf6
456831	chr6	91697257	91697257	+	4.65096e-08	0.000184305	-14.9701	NA	Arf6	Arf6
456852	chr6	91697734	91697734	+	8.53316e-14	7.46068e-10	-19.9807	NA	Arf6	Arf6
460242	chr6	104833955	104833955	+	2.18271e-06	0.00514959	-23.8904	Smoc1	NA	NA
463285	chr6	117894537	117894537	+	4.67174e-10	2.57329e-06	-11.5339	NA	NA	NA
463314	chr6	118727474	118727474	+	6.63124e-08	0.000254712	-45.7349	NA	NA	NA
463315	chr6	118727476	118727476	+	7.88563e-08	0.000291514	-42.3678	NA	NA	NA
463316	chr6	118727495	118727495	+	3.13043e-08	0.000126787	-44.1094	NA	NA	NA
463318	chr6	118727509	118727509	+	3.05258e-06	0.00651713	-14.9937	NA	NA	NA
463943	chr6	123715243	123715243	+	1.62265e-58	4.46894e-53	97.1429	NA	NA	NA
465794	chr6	129366900	129366900	+	2.4885e-10	1.42783e-06	37.4159	NA	NA	NA
468975	chr6	136797087	136797087	+	1.76368e-06	0.00426084	-25.0285	NA	NA	NA
476559	chr7	20629481	20629481	+	1.13152e-06	0.00298211	-23.9247	NA	NA	NA
478092	chr7	26810290	26810290	+	3.77015e-06	0.00749701	6.75676	Chst11	NA	NA
478321	chr7	27044955	27044955	+	1.15485e-24	2.65048e-20	53.4653	NA	NA	NA
478611	chr7	27955698	27955698	+	4.85911e-07	0.00151214	33.4253	NA	NA	NA
483769	chr7	59688548	59688548	+	8.18613e-07	0.00226587	36.8687	NA	NA	NA
484062	chr7	60445101	60445101	+	6.08105e-09	2.83861e-05	28.4118	NA	NA	NA
485174	chr7	63701274	63701274	+	1.45085e-06	0.00363253	-12.895	Xpot	NA	NA
486511	chr7	70352445	70352445	+	1.65101e-06	0.00407805	-33.5664	NA	Cdk4	NA
486567	chr7	70380290	70380290	+	3.64967e-06	0.00728373	-17.7258	NA	NA	NA
498882	chr7	128540571	128540571	+	3.21971e-06	0.00676901	-37.5833	Fam19a5	NA	NA
500248	chr7	132601733	132601733	+	1.17227e-06	0.00306022	11.6153	Slc2a13	NA	NA
503519	chr7	140676957	140676957	+	7.8258e-08	0.000291257	-8.73884	NA	NA	NA
504120	chr7	141328258	141328258	+	4.87724e-06	0.00916886	-36.2193	Asic1	NA	NA
508045	chr8	13592868	13592868	+	2.95103e-09	1.47771e-05	-48.716	Med17	NA	NA
511456	chr8	32850512	32850512	+	7.08883e-10	3.8281e-06	64.8452	NA	NA	NA
514145	chr8	48054947	48054947	+	9.51664e-10	5.04034e-06	-25.5319	NA	NA	NA
514315	chr8	48408573	48408573	+	1.84926e-06	0.00444808	-31.4191	Usp2	NA	NA
518872	chr8	62282243	62282243	+	3.59016e-06	0.00724369	-23.6204	NA	NA	NA
526391	chr8	96570895	96570895	+	1.14633e-07	0.000410013	-51.3242	Mthfs	NA	NA
530686	chr8	115848547	115848547	+	6.63281e-07	0.00189299	27.1189	NA	NA	NA
532346	chr8	118907432	118907432	+	3.01036e-08	0.000123457	-35.4218	NA	NA	NA
532602	chr8	119315998	119315998	+	4.47299e-06	0.00849589	-22.8425	NA	NA	NA
532627	chr8	119361041	119361041	+	5.65118e-07	0.00169909	27.4845	NA	NA	NA
534633	chr8	126588058	126588058	+	3.63627e-06	0.00728373	-9.95632	NA	NA	NA
536469	chr8	129849612	129849612	+	4.16197e-06	0.00810068	7.35294	NA	NA	NA
537623	chr9	2273876	2273876	+	1.59902e-22	2.84119e-18	65.6716	NA	Satb1	NA
538078	chr9	8655427	8655427	+	5.16016e-06	0.00960243	-28.747	NA	NA	NA
538121	chr9	9659522	9659522	+	1.15443e-24	2.65048e-20	46.5347	Vav1	NA	NA
539297	chr9	12837160	12837160	+	2.77358e-06	0.00616025	7.69827	Rftn1	NA	NA
540829	chr9	16510571	16510571	+	9.13434e-09	4.19281e-05	-49.6744	NA	NA	NA
548815	chr9	61156801	61156801	+	2.825e-06	0.00618259	22.0026	NA	NA	NA
549070	chr9	62462111	62462111	+	1.61096e-10	9.64508e-07	56.8432	NA	NA	NA
549262	chr9	64011654	64011654	+	2.18766e-06	0.00514959	-37.0519	NA	NA	NA
550289	chr9	68847077	68847077	+	5.42544e-07	0.00165107	-22.9603	Pard3b	NA	NA
555233	chr9	93914371	93914371	+	7.89103e-11	4.93924e-07	36.0429	Dis3l2	NA	NA
555653	chr9	95835795	95835795	+	2.80581e-06	0.00618197	-13.7295	NA	NA	NA
556022	chr9	96948298	96948298	+	2.27691e-09	1.15061e-05	-24.8582	Agap1	NA	NA
557092	chr9	99322490	99322490	+	5.56277e-07	0.00168356	-39.2163	NA	NA	NA
557360	chr9	100149272	100149272	+	1.19373e-07	0.000421493	33.67	NM_001009825	NA	NA
560863	chr9	117658911	117658911	+	3.44075e-06	0.00710356	-7.60541	Epb41l3	NA	NA
561655	chrUn_AABR07024203v1	555	555	+	1.05549e-06	0.00280861	6.42628	NA	NA	NA
563597	chrX	54799155	54799155	+	6.20447e-07	0.00181784	-20.058	NA	NA	NA
563679	chrX	60303005	60303005	+	1.59623e-23	3.38167e-19	-54.948	NA	NA	NA
564735	chrX	98998589	98998589	+	6.1311e-11	3.92689e-07	-33.0088	NA	NA	NA
564778	chrX	102334082	102334082	+	1.85166e-07	0.000637458	18.0352	NA	NA	NA
566414	chrY	3059918	3059918	+	6.49984e-33	2.75403e-28	42.3868	NA	NA	NA
566862	chrY_KL568155v1_random	26818	26818	+	6.24147e-07	0.00181901	27.7778	NA	NA	NA
566892	chrY_KL568156v1_random	1585719	1585719	+	1.67432e-32	6.14831e-28	85.5072	NA	NA	NA
567161	chrY_KL568161v1_random	2902469	2902469	+	2.31191e-06	0.00536179	-14.5403	NA	NA	NA
567554	chrY_KL568162v1_random	8833459	8833459	+	3.44333e-06	0.00710356	35.4067	NA	NA	NA
567599	chrY_KL568162v1_random	9461023	9461023	+	8.91955e-37	8.18844e-32	87.3239	NA	NA	NA
